# Supplementary material for: Clinical and Functional Characterization of CD-NTase Enzymes in Esophageal Squamous Cell Carcinoma
Source: J Cancer. 2025 Jun 12;16(9):2822–36. doi: 10.7150/jca.100226 (PMC12244066; doi:10.7150/jca.100226)
Supplement: Supplementary file 1 — Supplementary figures and tables. [file jcav16p2822s1.zip]

Archive with 35 entries (33 files):
- Supplementary materials/
- Supplementary materials/Supplementary Table/
- Supplementary materials/.DS_Store
- __MACOSX/Supplementary materials/._.DS_Store
- Supplementary materials/._.DS_Store
- Supplementary materials/Supplementary Figure.pdf
- __MACOSX/Supplementary materials/._Supplementary Figure.pdf
- Supplementary materials/._Supplementary Figure.pdf
- Supplementary materials/Supplementary Figure.docx
- __MACOSX/Supplementary materials/._Supplementary Figure.docx
- Supplementary materials/._Supplementary Figure.docx
- Supplementary materials/Supplementary Table/Table S5.docx
- __MACOSX/Supplementary materials/Supplementary Table/._Table S5.docx
- Supplementary materials/Supplementary Table/._Table S5.docx
- Supplementary materials/Supplementary Table/Table S1.xlsx
- __MACOSX/Supplementary materials/Supplementary Table/._Table S1.xlsx
- Supplementary materials/Supplementary Table/._Table S1.xlsx
- Supplementary materials/Supplementary Table/Table S7.xlsx
- __MACOSX/Supplementary materials/Supplementary Table/._Table S7.xlsx
- Supplementary materials/Supplementary Table/._Table S7.xlsx
- Supplementary materials/Supplementary Table/Table S8.xlsx
- __MACOSX/Supplementary materials/Supplementary Table/._Table S8.xlsx
- Supplementary materials/Supplementary Table/._Table S8.xlsx
- Supplementary materials/Supplementary Table/Table S4.xlsx
- __MACOSX/Supplementary materials/Supplementary Table/._Table S4.xlsx
- Supplementary materials/Supplementary Table/._Table S4.xlsx
- Supplementary materials/Supplementary Table/Table S3.xlsx
- __MACOSX/Supplementary materials/Supplementary Table/._Table S3.xlsx
- Supplementary materials/Supplementary Table/._Table S3.xlsx
- Supplementary materials/Supplementary Table/Table S2.xlsx
- __MACOSX/Supplementary materials/Supplementary Table/._Table S2.xlsx
- Supplementary materials/Supplementary Table/._Table S2.xlsx
- Supplementary materials/Supplementary Table/Table S6.docx
- __MACOSX/Supplementary materials/Supplementary Table/._Table S6.docx
- Supplementary materials/Supplementary Table/._Table S6.docx
