# Supplementary material for: Clinical and Functional Characterization of CD-NTase Enzymes in Esophageal Squamous Cell Carcinoma
Source: J Cancer. 2025 Jun 12;16(9):2822–36. doi: 10.7150/jca.100226 (PMC12244066; doi:10.7150/jca.100226)
Supplement: Supplementary file 1 — Supplementary figures and tables. [file jcav16p2822s1.zip › Supplementary materials/Supplementary Table/Table S1.xlsx]

## Sheet: CD-Ntase enzymes
Table S1 Annotation information for 11 members of the CD-NTase family
gene_id	SYMBOL	Seqnames	Start	End	Width	Strand	Source	Type	Gene_version	Gene_source	Gene_biotype
ENSG00000173212	MAB21L3	chr1	116111755	116135240	23486	+	ensembl_havana	gene	4	ensembl_havana	protein_coding
ENSG00000172478	MAB21L4	chr2	240886048	240896889	10842	-	ensembl_havana	gene	18	ensembl_havana	protein_coding
ENSG00000180611	MB21D2	chr3	192796815	192917856	121042	-	ensembl_havana	gene	7	ensembl_havana	protein_coding
ENSG00000181541	MAB21L2	chr4	150582151	150584693	2543	+	ensembl_havana	gene	6	ensembl_havana	protein_coding
ENSG00000164430	CGAS	chr6	73413515	73452297	38783	-	ensembl_havana	gene	16	ensembl_havana	protein_coding
ENSG00000089127	OAS1	chr12	112906783	112933222	26440	+	ensembl_havana	gene	14	ensembl_havana	protein_coding
ENSG00000111331	OAS3	chr12	112938444	112973251	34808	+	ensembl_havana	gene	13	ensembl_havana	protein_coding
ENSG00000111335	OAS2	chr12	112978395	113011723	33329	+	ensembl_havana	gene	13	ensembl_havana	protein_coding
ENSG00000180660	MAB21L1	chr13	35473789	35476689	2901	-	ensembl_havana	gene	8	ensembl_havana	protein_coding
ENSG00000177427	MID49/MIEF2	chr17	18260597	18266552	5956	+	ensembl_havana	gene	13	ensembl_havana	protein_coding
ENSG00000100335	MID51/MIEF1	chr22	39499432	39518132	18701	+	ensembl_havana	gene	15	ensembl_havana	protein_coding
