# Supplementary material for: Clinical and Functional Characterization of CD-NTase Enzymes in Esophageal Squamous Cell Carcinoma
Source: J Cancer. 2025 Jun 12;16(9):2822–36. doi: 10.7150/jca.100226 (PMC12244066; doi:10.7150/jca.100226)
Supplement: Supplementary file 1 — Supplementary figures and tables. [file jcav16p2822s1.zip › Supplementary materials/Supplementary Table/Table S7.xlsx]

## Sheet: logrank_TCGA
Table S7 Survival rates were compared via the log-rank test
gene	p
HLA-B	1.77247e-08
TGFBRAP1	4.31157e-06
INCENP	1.41744e-05
RCC1	4.09574e-05
SH2D4A	4.38264e-05
HIGD1A	4.54086e-05
SMC6	6.96936e-05
PIP5K1C	8.56097e-05
PIGP	8.64828e-05
KIF20B	9.54643e-05
RETSAT	0.000130942
DNAJC2	0.00015486
TNFRSF10B	0.000182478
MASTL	0.000185625
AC108449.2	0.000249911
TONSL	0.000252312
IGFBP2	0.000260687
HIP1	0.000287147
SMIM20	0.000303423
PTPN12	0.000310834
MRGBP	0.000320423
POP7	0.000325139
NCAPD3	0.000327911
CPSF3	0.000344545
LAMC2	0.000373918
CRADD	0.000388315
CPT2	0.000419673
UQCRQ	0.000423543
SYNJ2	0.000474673
CST3	0.00049179
LAGE3	0.000587161
GTF2H3	0.000595993
ANKLE2	0.000608685
TNFSF10	0.000628951
RNF14	0.000647493
SIK2	0.00068006
PIGL	0.000681607
IDNK	0.000691261
ABCD3	0.000696651
NEK1	0.000699235
RBBP8	0.000728479
PSMG1	0.000793524
FOXC1	0.000806485
PRKDC	0.00081227
CRYBG3	0.00082806
MSH2	0.000856772
DUSP16	0.000866335
NBAS	0.000871046
TYROBP	0.000877279
PTPN4	0.000910217
TMEM158	0.000916626
C1QC	0.000967351
SULF2	0.00101539
XRCC4	0.00104682
HEATR1	0.0010799
HSDL2	0.00114007
PSMB9	0.00115147
ARSK	0.00116177
SAC3D1	0.00117298
ARHGAP18	0.00119082
NDE1	0.00120236
BACE2	0.0013523
TGIF2	0.00140241
CEP170	0.00142716
MT1E	0.00145255
FBL	0.00153224
EXT1	0.00153738
NUP155	0.00155126
TMEM201	0.00168759
TRIM14	0.00170686
CDCA4	0.00178649
OTUD6B	0.00180302
RHBDF2	0.00185406
PCSK7	0.00186817
ZHX3	0.00204605
POLR1C	0.0020646
CBX3	0.00208678
CYB5D2	0.00211352
RAB3D	0.00223052
GTPBP4	0.00225114
AC131009.3	0.00227263
ACADM	0.00228726
CMTM3	0.00229203
DBF4	0.00230376
TLE1	0.00230963
PGAM5	0.00236742
DNMT1	0.0024292
MTMR12	0.00251961
DCLRE1B	0.00254486
SLC39A14	0.00255026
PLOD3	0.00255196
APOLD1	0.00255267
TGFBI	0.00263708
UBXN8	0.00267301
ZWILCH	0.00268072
PDSS1	0.00268962
SLC20A1	0.002693
REV3L	0.00271308
PDAP1	0.00271568
PSMB8	0.00278093
LSM7	0.00281646
FIGNL1	0.00283873
LMNB2	0.00292435
ZNF267	0.00292892
BIK	0.0029664
AL441992.1	0.0030267
PLEKHG2	0.00303703
SLC30A9	0.00306594
SASS6	0.00308524
NUDCD1	0.00313268
SERPINH1	0.0031345
MCM4	0.00323776
PRIM2	0.00324364
EIF4B	0.00328504
ATAD2	0.00336737
STARD10	0.00342411
MIA3	0.00343541
ITGA2	0.00344635
TIMELESS	0.00347776
NMI	0.00365639
TIPIN	0.00367117
NUP37	0.00378869
LDHA	0.00380939
USP3	0.00382728
DBT	0.00383656
PSME2	0.0039094
PTPN21	0.00392615
SINHCAF	0.00399494
SOD3	0.00400693
BRIX1	0.00414777
TCF3	0.00416392
BBC3	0.00421715
RELB	0.00425628
ZMYND11	0.00446254
ZNF106	0.00453835
TNFRSF10A	0.00457752
CENPQ	0.00460156
CTSL	0.00465093
POMK	0.00466107
PHTF2	0.00476227
DUSP22	0.00477511
GLOD4	0.00486927
DCAF13	0.00489056
AURKA	0.0049607
SPI1	0.00500342
EIF2AK3	0.00504308
CSE1L	0.00510119
NELFCD	0.00513043
ATP5PF	0.00517206
MB21D2	0.00521236
CCDC25	0.00540683
LSM12	0.00550704
KIF1C	0.00550984
KYAT3	0.00552673
FEN1	0.00554357
METTL1	0.00561372
IKBIP	0.00562194
ACAT1	0.00562751
ENTPD5	0.00563988
IER5	0.00573158
PUS7	0.00584414
SPRY4	0.00594627
PACSIN2	0.0059574
PALM2AKAP2	0.00602444
TDP1	0.00605101
GIMAP7	0.00618525
AGRN	0.00618974
SIK3	0.0062405
AFF1	0.00634706
TTF2	0.0063801
CAT	0.00647748
CTSC	0.00655631
CHML	0.00663344
ELOA	0.00665204
RFC2	0.00671647
ASAP1	0.00679412
CDK1	0.00684258
DSN1	0.00701526
HAUS6	0.00703838
HAGH	0.00706127
SUV39H2	0.00709241
EZH2	0.00720851
CERT1	0.00754083
SESN1	0.00754214
CTIF	0.00760315
TBC1D4	0.00775442
CCDC86	0.00781177
CAPG	0.00784793
XPO5	0.00789193
SIDT2	0.00796204
ZBTB3	0.00796544
KNSTRN	0.00800127
CDK4	0.00817067
ADAM17	0.00834216
HMGCL	0.00840615
RTKN	0.00843151
ADRM1	0.00848055
CIPC	0.00850203
PPP2R1B	0.00850221
YIF1B	0.00854063
OTULIN	0.00858988
LRWD1	0.00873773
ZNF33A	0.00873864
SPCS3	0.00878185
CKS2	0.00882304
CCT6A	0.00896042
TMEM181	0.00899472
MAP4K4	0.0090567
KMT2E-AS1	0.00905683
HERPUD1	0.00913692
TOP1MT	0.00943526
TOB2	0.00963181
RFC3	0.00969152
PHYH	0.00995659
CD14	0.0100797
GMPPB	0.0101106
CHAF1A	0.0101568
MYO9A	0.010429
TMEM245	0.0104388
PRPF4	0.0104744
GOLGA4	0.0105205
SWT1	0.0105306
E2F3	0.0105729
IL27RA	0.0105754
FUT8	0.0106102
NSUN2	0.0106916
PHACTR2	0.0107107
DKK3	0.0107876
EPN1	0.0108417
SLC12A9	0.0109792
DARS2	0.0110299
KAT2A	0.011133
RNASE1	0.0111361
HSPA14	0.0111395
SUOX	0.0111656
VEGFB	0.0111948
BMP1	0.0113272
FAM89A	0.011334
SP140L	0.0113574
GSTP1	0.0114136
ANP32E	0.0115369
SMC2	0.0115763
EIF3B	0.0115972
THUMPD1	0.0116472
TXNIP	0.0116518
UAP1	0.0116584
FAM110A	0.0118152
ACADVL	0.0118693
LDLRAD3	0.0119692
PON2	0.0121872
RIPK2	0.0123527
TAF6	0.0124458
NIFK	0.0125911
MAP3K5	0.0126385
COA3	0.0127248
ABHD2	0.0127328
ERH	0.0127336
MTUS1	0.01284
PLA2G12A	0.0129029
STK3	0.0129485
SLC35E2B	0.0129497
CRY2	0.0129856
TRIP6	0.0130075
MTFR1L	0.0131511
RAB11B-AS1	0.0131758
PPAT	0.0133183
TNFAIP2	0.0134115
VAMP2	0.0134751
SPC25	0.0134859
ZWINT	0.0135942
CDCA8	0.013662
DYNC1LI2	0.0137049
CCSAP	0.0138188
MICALL1	0.0142929
PDGFRA	0.0143595
POLR3GL	0.0143637
EFNA1	0.014365
AL118516.1	0.0144129
REEP5	0.0144387
YWHAG	0.014547
NPDC1	0.0146309
LOXL2	0.0146637
SNAPC1	0.0147023
DTX2	0.0147976
TRIM66	0.0148422
TSPYL1	0.0149736
FOXN2	0.014979
CCNB1	0.015118
CCDC186	0.0151446
RPL22L1	0.0152121
AUH	0.0153515
PSMC4	0.0153788
RNPEPL1	0.0154245
PDXDC1	0.0156075
MTURN	0.0157893
PGAP6	0.0158399
NEMP1	0.0159857
CDC123	0.0160066
MMD	0.0160143
TAPT1	0.0165203
VAV2	0.0167143
TFRC	0.0167328
YPEL2	0.0167383
ARL6IP6	0.0167575
EPB41L4A-AS1	0.0168081
PAFAH2	0.0168564
DNAJC9	0.0168728
BTBD3	0.0168879
WDR76	0.0170443
LRP10	0.0170951
TNFSF12	0.0171145
PNPT1	0.0171243
ZNF397	0.0171255
RBL1	0.017249
PSMC2	0.0173364
PER1	0.0173634
CLOCK	0.0173636
RAB5IF	0.017642
FAM43A	0.017695
TOR1AIP1	0.0178016
AAK1	0.0181358
NKRF	0.0182412
COX7C	0.0183194
HMBOX1	0.0184595
NOP58	0.0185192
DSCC1	0.0185209
INPP5B	0.0185333
TRMT6	0.0185753
TMEM65	0.0186443
ZNF445	0.0189823
TYMS	0.0191034
TRAF2	0.0192488
AL121832.2	0.0192517
UTP18	0.0192631
TMEM143	0.0192718
E2F1	0.019294
SEMA4B	0.0193698
PRICKLE3	0.0193739
AC135050.6	0.0195139
FGD4	0.0195217
GPX8	0.0196275
NASP	0.0196722
MLXIP	0.0197901
SREBF1	0.0198575
LGALS1	0.0200139
NFKBIE	0.0200614
TNFRSF12A	0.0200699
CENPL	0.0200716
RELL1	0.0201336
PGK1	0.0201358
NUP62	0.0201778
NLRC5	0.0202285
RECQL4	0.020241
IFI6	0.020287
SLC9A3R2	0.0203076
EVI5	0.0203078
HDGF	0.0204374
SEC61G	0.0205692
EFCAB14	0.0209016
RSAD1	0.0209507
SELENOI	0.0209698
PTTG1IP	0.0211495
TP53INP1	0.0212655
KPNA2	0.0213377
LMBRD1	0.0213858
NMRK1	0.0214455
EPB41L1	0.0216816
JAG2	0.021684
ATPAF1	0.021813
BEX4	0.0221072
CDC25B	0.0223107
TCOF1	0.0223271
COL12A1	0.0223278
CBX1	0.022346
TRIP11	0.022358
CCDC34	0.0225812
YDJC	0.0226408
PCBD2	0.0229256
DPY19L1	0.0230072
TRIM3	0.0230489
TPBG	0.0230627
GEMIN2	0.0231105
IBA57	0.0231631
RNF146	0.0233552
PRMT9	0.0233875
APBB2	0.0237394
TUBB	0.0238037
SNHG1	0.0238505
TXNRD2	0.0239172
COA6	0.024072
RUNX1	0.0242271
ZC3HAV1L	0.0243196
MRTFB	0.0243751
TRAK1	0.024482
PIK3R1	0.0244845
DUSP6	0.0246558
RAE1	0.0246567
SMC4	0.0247075
IL17RE	0.0247318
RBSN	0.0247335
OAS1	0.0248199
HSPE1	0.0249765
LINC01184	0.0250831
PDCD2L	0.0253297
GADD45B	0.0254439
XBP1	0.0256331
PAQR4	0.0258262
NAT14	0.025991
ITGB3BP	0.0261064
CLDN4	0.0262002
APOE	0.0263316
PYCR3	0.0264422
EPHA2	0.0266758
EIPR1	0.0266975
NPL	0.0267525
FAM83H	0.0267791
SNHG3	0.0268315
SMPD1	0.0270128
BRPF3	0.0270294
PFDN4	0.0270297
RANBP1	0.0271357
PIGN	0.0272298
G6PD	0.0273726
TUBA1B	0.0275752
ME2	0.0277051
XPC	0.0277108
YEATS4	0.0277941
TM9SF3	0.0278755
EIF6	0.0279719
POLD3	0.0279924
SPDL1	0.0281751
PDPK1	0.0283238
GOT1	0.0283692
PPP1R18	0.0285531
H4C9	0.0287522
PRKAB2	0.0287545
SLCO2A1	0.0288076
SOCS1	0.0288292
ZBTB40	0.0288935
GPT2	0.0289075
FBLN5	0.0289164
LIMK1	0.0291108
JADE1	0.029238
NDC1	0.0293093
ODC1	0.0295006
SURF1	0.0295072
SEC63	0.0295263
FCER1G	0.0296394
PAK1IP1	0.0297955
PTER	0.0299771
CSGALNACT1	0.0302588
PDP1	0.0302961
EEF2	0.0303058
ZNF25	0.0304286
SAR1B	0.0304658
COL5A2	0.030505
TAF1A	0.0307026
KNTC1	0.0307979
MXD4	0.0308008
PITPNC1	0.0308172
ELOVL5	0.0310257
PTK7	0.0310828
RAB27A	0.0311248
OSMR	0.0311297
FABP3	0.0311739
PGGHG	0.0312049
ACAD8	0.0312426
CIBAR1	0.0312546
MTRNR2L8	0.0313252
POLD2	0.0314098
SETD7	0.0314234
TRIM2	0.0315492
UBA6	0.0316909
BORCS7	0.0318209
TPM4	0.0323166
LAPTM4B	0.0323678
LMO4	0.0323706
BCL2L12	0.0324731
PLSCR1	0.0325346
MGME1	0.0325478
NR2F2	0.0327072
SUMF1	0.0328874
STEAP1	0.0331622
SLC16A3	0.033173
POLE3	0.0334489
ZC3H12A	0.0334755
XPO1	0.0334959
DCXR	0.033575
TEDC1	0.0335806
HCFC2	0.0336712
TNS1	0.0336731
ARL5B	0.0339751
QSOX2	0.0341239
SARAF	0.0341854
CCNI	0.0342785
NECAB3	0.0342856
RPP40	0.0343131
MCM2	0.0343152
ZBTB47	0.0343217
RAB11FIP2	0.034571
ENO1	0.03458
ALDH2	0.0346889
MAGI3	0.0347414
MSH6	0.0349099
NMB	0.035027
SPRYD3	0.0353823
MMRN2	0.0354516
TOP2A	0.0354918
POLB	0.0356037
GPC1	0.0356417
RCC2	0.0356467
SCARB1	0.0357831
MPC2	0.0358058
MIS18BP1	0.0358849
PSMG3	0.0360816
PSMD14	0.0360917
TNFAIP3	0.0361236
DOP1A	0.0363527
IL6ST	0.0364509
CKB	0.0364821
METTL7A	0.03657
POLR3K	0.0365824
SCP2	0.0368904
S100A11	0.0370242
LOX	0.0374027
CEP97	0.0375014
H6PD	0.0376283
MAPRE2	0.0376757
ADARB1	0.0376979
PLXNA1	0.0377628
HINT3	0.0377936
GNAQ	0.0378473
YWHAZ	0.0378767
BAZ1A	0.0378888
CDC37L1	0.0379309
ATIC	0.0381695
VPS13D	0.0383385
ZBTB4	0.0384568
GLUL	0.0384981
ACKR3	0.0386368
PPARA	0.0386795
KIAA1109	0.0388316
SPON2	0.0388383
XPR1	0.0389433
ST3GAL1	0.0390105
CMTM4	0.0391245
LIN9	0.0391533
HAUS1	0.0392077
CITED2	0.0392171
NUP107	0.0394268
CKAP5	0.0395821
TM7SF2	0.0397137
PTRH2	0.039818
TCEAL1	0.0398361
MTRNR2L12	0.0403441
TEX2	0.0403727
ARHGDIB	0.0406629
KDM4C	0.040759
MET	0.0412542
CDK2	0.0415285
MT2A	0.0416238
LONRF1	0.0416491
S100A6	0.0416641
CCT5	0.0417399
DYNC2I2	0.041767
PXK	0.0418789
PPT1	0.0419268
KAT6B	0.0420116
NDUFS1	0.0422931
SNHG30	0.0423555
TFAP4	0.0424027
TDG	0.0426391
CCT2	0.0427563
CDKN1C	0.0427999
H2AX	0.0429064
ACO2	0.0430449
CYRIB	0.0435224
ABL1	0.0435881
RACGAP1	0.0437154
RFWD3	0.0440216
WDR48	0.0440589
PRDX5	0.0442707
PURA	0.0442965
CYBA	0.0443854
RGS19	0.0445574
CPNE1	0.0447195
KLHL36	0.0447516
RALGAPA2	0.0449372
EIF3L	0.0451733
CRYL1	0.0455184
EFTUD2	0.0455201
H2AZ1	0.0455605
TTC3	0.045801
NEDD4L	0.0458123
LYAR	0.0459745
ERV3-1	0.0460791
HTT	0.0461733
DONSON	0.0462126
HMGB2	0.0464251
STIP1	0.0465325
YEATS2	0.0465695
CPLANE2	0.0467727
DDX11	0.0468079
MAP4K3	0.0468335
EPB41	0.0468504
FNDC3A	0.0468673
MAD2L2	0.0468965
DUT	0.0469015
SMAD7	0.0469977
C8orf76	0.0471631
PFN1	0.0474044
MCM7	0.0477821
MRPL12	0.047984
USP54	0.0480159
NISCH	0.0481145
NFE2L3	0.0488458
GGCT	0.049154
ARHGAP39	0.0491932
FRMD8	0.0492621
LSG1	0.0493225
NUDT1	0.0494217
WBP1L	0.0496074
PITPNM2	0.0496511
DEAF1	0.0497161
FAM91A1	0.0497511
CYSTM1	0.0497741
NUCB2	0.0499409

## Sheet: logrank_GSE53625
gene	p
ACSL3	8.15973e-07
ZNF484	8.82811e-07
ENSA	1.60484e-06
TYMS	2.02305e-06
ALOXE3	2.52828e-06
FANCB	2.72216e-06
FAM151A	2.85423e-06
LNC-VPS13A-2	5.14003e-06
MYCL	6.14531e-06
IFT57	6.38581e-06
NPNT	6.91795e-06
CFL2	8.8748e-06
RASAL1	1.0767e-05
KIAA1644	1.51497e-05
RAF1	1.77994e-05
PDZK1IP1	1.79342e-05
TICAM1	1.88784e-05
PIK3R1	2.00921e-05
BAZ1B	2.08351e-05
TUBB2A	2.12215e-05
MKI67	2.17111e-05
LNC-KIF26A-1	2.60175e-05
PTMA	3.04564e-05
CNPY4	3.10737e-05
GLIS2	3.51862e-05
C9orf47	3.56209e-05
TMOD1	3.6692e-05
PAIP2B	3.72499e-05
RARB	3.85964e-05
DRC3	3.9077e-05
C12orf65	4.64622e-05
LNC-ZNF90-3	4.70309e-05
MROH6	4.86945e-05
LOC100128573	4.93455e-05
LNC-PNMA2-6	4.98438e-05
IGSF9	5.02779e-05
SPATS2	5.12627e-05
MTFR1L	5.15177e-05
LNC-SAMD12-4	5.16474e-05
EFHD2	5.588e-05
CTTN	5.669e-05
EXTL2	5.72364e-05
LNC-LRFN5-1	5.74225e-05
KCNK7	5.83956e-05
ATP8B3	5.85277e-05
TINCR	6.20396e-05
PFDN4	6.43593e-05
MAL2	6.57683e-05
LNC-KHDRBS2-1	6.59422e-05
LNC-LINC00346-4	6.886e-05
FAM84B	7.12478e-05
ETV5	7.7598e-05
CCDC146	8.15602e-05
FANCE	8.39109e-05
ECHDC3	8.51708e-05
PTPDC1	9.1421e-05
LNC-BARHL2-1	9.73345e-05
REEP5	9.87547e-05
LNC-PTDSS2-1	0.00010104
DCBLD2	0.000105641
ZBTB7B	0.000107172
PLLP	0.000107442
SNAI2	0.000108515
HOOK1	0.000112882
CEP57L1	0.000117348
SMC4	0.000121048
CCDC88A	0.000122609
ZMAT4	0.000123934
CRCT1	0.000124777
NUP210	0.000128196
RPS6KC1	0.000135628
ATG16L2	0.000137898
WFDC12	0.000141483
GPR62	0.000142323
NELL2	0.000149579
MACC1	0.000150524
LACTB2	0.000152677
KRT6B	0.000156176
LNC-PCK1-2	0.000156601
AAED1	0.000163083
MAP3K20	0.000188529
BTBD9	0.000195944
PMP2	0.000196916
ITGB6	0.000197916
CLOCK	0.000200814
LOC100130691	0.000207102
LNC-SLC48A1-2	0.000209128
ORC3	0.000212783
LPAR5	0.000213466
ESRP1	0.000214923
PGGHG	0.00021588
LNC-C8ORF45-1	0.000218462
ZGRF1	0.000218715
TIA1	0.000220751
LNC-DISP1-4	0.000223777
LNC-BTG3-3	0.00022476
AP1B1	0.000224894
MAFG	0.000232971
GPHB5	0.000234767
LNC-WNT5A-2	0.000235171
LNC-DLGAP1-10	0.000236642
RASD2	0.000237655
TEX101	0.000238694
PPIL1	0.000242389
EIF4EBP1	0.000246465
ACTG2	0.0002483
OR4S1	0.000251812
PYM1	0.000253951
NDUFB2-AS1	0.000254893
CAV1	0.000257659
CHP1	0.000258411
RNF141	0.00025956
LNC-BOD1L-3	0.000263235
BUB3	0.000273927
FOXN2	0.000274276
LNC-SPATA5-2	0.000279445
C3orf18	0.000280267
LNC-CDH1-2	0.000289381
CCDC85C	0.00029137
LINC00689	0.000291936
LNC-SLC48A1-1	0.000297476
JUP	0.000301747
LINC01749	0.000301833
BNC2	0.000304504
HEIH	0.000305421
LNC-DENND4A-5	0.000306144
C8orf49	0.000316659
LNC-NRSN1-2	0.000320477
DEK	0.000321717
B3GNT8	0.00032367
TMPRSS4	0.000327041
TNS2	0.000330186
LNC-CAMK2G-1	0.000331355
NLRX1	0.000334717
FAR1	0.000340622
LDHD	0.000341864
EWSAT1	0.000342095
LNC-CCDC68-1	0.000343551
LNC-CMPK2-12	0.00034469
TBL2	0.000352541
LNC-DAZAP2-1	0.000353438
DHCR24	0.000365562
LNC-RP11-277P12.7.1-3	0.000367596
MCPH1-AS1	0.000374014
CXCL14	0.000376169
OIP5-AS1	0.000376216
LNC-IER2-1	0.000376983
DLX5	0.000389646
TMEM177	0.000390351
TUFT1	0.000393641
TK1	0.000398913
LNC-ZG16-2	0.000409267
EMG1	0.000409941
LCN1	0.000411222
ACADM	0.00041659
CNR2	0.000417996
PGM2	0.000419312
IKBIP	0.000420492
LINC00944	0.000421013
FAM25A	0.000424122
POF1B	0.000427145
ATF3	0.000431299
ACTA2	0.000434414
BHMT2	0.000435405
SLC39A10	0.000445237
CSRP1	0.000450242
IL20	0.000451644
ZNF714	0.000453925
LNC-AFF1-1	0.00045896
PMVK	0.000465296
ZMIZ1	0.000471086
EPN3	0.000471092
LPAR3	0.000482458
LNC-CTDSP2-3	0.000488717
LNC-NOVA1-9	0.000489845
C1orf210	0.000492814
BANF1	0.000495105
NDC1	0.000497166
LNC-SPAG9-1	0.000503775
LAMC1	0.000508715
PPP1R14C	0.000511294
RAB9B	0.000515298
LINC00941	0.000516301
CLEC18B	0.000521954
UCA1	0.000522419
LNC-KATNAL2-3	0.00052263
CA9	0.000532843
CGGBP1	0.000537261
F2RL2	0.000540014
NFIA	0.00054683
LINC00106	0.000548604
LINC00854	0.000550896
LNC-STX16-4	0.000559702
DCUN1D5	0.000564192
KIR2DS4	0.000578
MAGEA4	0.000587378
FADS3	0.000591124
STK31	0.000592701
MAGEA1	0.000595219
RARG	0.00059583
CST1	0.00059695
ZDHHC3	0.000597449
OBP2A	0.000600219
ROS1	0.000604271
AEBP1	0.000604858
LNC-PARVA-6	0.000604908
C3orf80	0.000620091
PARVA	0.000627459
LNC-RP11-121M22.1.1-1	0.000629158
PRCP	0.000643716
PSMD3	0.000648542
LYPD3	0.000658833
FLRT1	0.000659216
GALNT16	0.000659265
SMG7	0.000663126
P2RX3	0.000675376
LNC-WASF3-1	0.000701973
URB1-AS1	0.00070882
NBEAL2	0.000719877
IL36RN	0.000722319
SLC37A2	0.000724391
LINC00592	0.000725962
PACSIN2	0.000729663
EZR	0.000731121
KANK2	0.000733948
SAMD8	0.000737623
LNC-HS3ST4-1	0.000745379
TMEM244	0.000745454
AES	0.000746124
ZNF594	0.000750688
DPF2	0.000752824
LNC-FRG1-2	0.00075413
LNC-GGN-3	0.000758172
NOTO	0.0007617
CHST13	0.000762906
GAPLINC	0.000764595
ESRP2	0.000767195
MEF2C-AS1	0.000767879
FZD1	0.000772398
SULF2	0.000776786
LNC-C1ORF61-2	0.000780117
LNC-MCM2-1	0.000780388
ZFP3	0.000785438
LNC-RCAN1-6	0.000787314
LNC-SFSWAP-1	0.000803305
CHST2	0.000806069
LNC-GNAI2-1	0.000811472
FSCN1	0.000813925
CYP11A1	0.000819594
FAM187B	0.00081974
ZNF341-AS1	0.000821939
ERN1	0.00083235
LNC-LRRC10B-1	0.000835051
LNC-ANKRD42-2	0.000847409
RNF222	0.000858017
COMP	0.000863706
LNC-GLYATL3-2	0.000873156
NR2F6	0.000877986
STX19	0.000878276
BNIPL	0.000883325
IL37	0.00088995
EVA1A	0.000896577
DSG3	0.000906199
LOC100270746	0.000911261
FERMT3	0.000912993
MAPKAPK3	0.000920396
KCNA7	0.000925888
HCG27	0.000936633
MEN1	0.000940054
PROS1	0.000948196
IVL	0.000951243
TMEM208	0.000955424
BICDL1	0.000960409
LNC-PPP2R2C-1	0.00096789
MARVELD3	0.000978916
SLC25A21	0.000979759
LNC-CD40-1	0.000985222
GAST	0.000986346
RDH13	0.000989335
GEMIN2	0.000990354
SNHG1	0.00100052
RNF144A-AS1	0.00100469
RAB3D	0.00101068
LNC-C6ORF126-1	0.00101113
ZC2HC1A	0.00101227
CST2	0.00101667
SLC25A23	0.0010206
OPTN	0.00102143
ATP2B3	0.00102172
NTN4	0.0010234
KRT83	0.00102912
PIK3C2B	0.00105906
EIF4E3	0.00106562
SH3KBP1	0.00106981
ADAMTSL1	0.00107102
LCE6A	0.00107264
WFIKKN2	0.00107713
HSBP1L1	0.00108729
GIPC1	0.00110049
GGH	0.00110497
EIF2AK1	0.00110963
MPZL2	0.00110976
ZNF750	0.00112486
LMOD1	0.00112698
LNC-EFCAB1-4	0.00113275
TCL6	0.00113424
SMIM4	0.0011377
AIM1L	0.00113834
PHACTR2	0.00115135
ZFP64	0.00115529
CYP4V2	0.00116152
LOC100507437	0.0011676
KRT75	0.00117474
FADD	0.00117944
TMIE	0.00117944
B3GNT7	0.00119106
PBRM1	0.00119158
LNC-NXPH1-2	0.0011951
IK	0.00119648
ZNF286A	0.00120643
ZNF449	0.00120753
OXT	0.00123613
GDPD3	0.00125534
LNC-SERTAD2-2	0.00126041
LNC-CTD-2368P22.1.1-1	0.00126465
NRP2	0.0012656
LNC-HIATL1-20	0.00126816
SLCO1B1	0.00127797
PI3	0.00127895
GMPPB	0.00128468
LNC-ZNF622-1	0.00128886
DGAT2	0.00128979
EMC1	0.00129135
MRPL15	0.00129824
TRIOBP	0.00130076
ANXA5	0.00130181
IMPA2	0.00130514
LNC-NEMF-1	0.00130814
DDX31	0.00131806
SLC7A1	0.0013287
IFFO2	0.00133343
HCAR3	0.00133954
SPPL2B	0.00133981
FLJ40288	0.00134077
FAAP20	0.00134345
ANKRD12	0.00134613
TCP11L2	0.00135837
PLEKHA7	0.00135954
LNC-ARID1B-1	0.00136578
CAMSAP3	0.00136797
LOC286437	0.00139153
MAGEA11	0.00139461
LNC-AC145676.2.1-2	0.00139531
NUP50-AS1	0.00139714
TMEM40	0.00142196
TCEAL6	0.00144008
RAB11FIP1	0.001442
RRS1	0.00144307
TPM2	0.00146365
HBEGF	0.00147507
LNC-RBM11-2	0.0014769
LNC-C8ORF22-4	0.00148409
OR5AS1	0.00148768
PTPN13	0.00148795
FAM222A	0.00149428
LINC00656	0.0015011
KCNRG	0.00151367
PRRT1	0.00152568
LNC-SPATA5L1-3	0.00152607
MAP7D2	0.00152651
SMAGP	0.00152955
STX2	0.00153422
LNC-GPR89B-7	0.00153451
LRRTM1	0.00154376
BDH1	0.00154606
TPM1	0.00154959
KRT6C	0.00155398
S100B	0.0015607
FBXL17	0.00156405
CBLC	0.00157208
DKK1	0.00158047
FAM160A1	0.00158782
ZBTB7C	0.00160798
NPEPPS	0.0016099
SNX1	0.001611
ZRANB3	0.00163866
SRD5A3-AS1	0.00164137
EPS8L1	0.00164542
MAP2	0.00164996
LNC-CAMK1G-2	0.00166178
FGF14	0.00167142
CCNG1	0.00167182
TTC9C	0.00167487
LNC-FOXI2-1	0.00168273
SLC2A4	0.00169174
SOBP	0.00170272
LIPH	0.00171043
SLC26A2	0.00171954
TAPBP	0.00173741
ABCF3	0.00174393
C14orf28	0.00175844
LOC101928597	0.00176515
ATP8B1	0.00178112
CADM1	0.00178226
GNPDA1	0.00178232
DUOXA2	0.00178478
LNC-ABCA13-1	0.00178939
STX11	0.00179955
THOC2	0.00180621
YOD1	0.00181202
ACKR4	0.00181343
OVOL1	0.00182841
SLC35D2	0.00183332
SLC15A4	0.00185503
RAP1GAP	0.00186463
NCBP2-AS2	0.00186559
MFSD5	0.00186711
GHRHR	0.00187323
CERS4	0.00187861
PSME2	0.00188638
RNASEH1-AS1	0.00189794
SERPINB2	0.00190028
SPRR1A	0.0019065
SORT1	0.00191957
ARRDC5	0.00192851
CACNA2D3	0.00193694
NHSL2	0.00194286
SEMA3D	0.00194729
PRIM2	0.00194916
DGKA	0.00196303
FSHR	0.00196696
CBFB	0.0019685
S100A8	0.00198875
CDKL5	0.00200178
LNC-POLR1E-2	0.00201834
FBXW11	0.00202243
PDE5A	0.00203682
GRB7	0.00205877
LNC-C5ORF28-2	0.0020644
TFF3	0.00207089
MMP1	0.00207267
MPST	0.00208359
MAPK14	0.00209189
LNC-CHN2-3	0.00209336
TMCC2	0.00212537
ITPKC	0.00212571
EEA1	0.00212694
SLC38A3	0.00213782
LNC-UGDH-3	0.00213938
ANKRD10-IT1	0.00214635
APOL4	0.0021625
CLEC5A	0.00216321
BBOX1-AS1	0.00216393
HECTD4	0.00216596
SLC12A7	0.0021739
SNED1	0.00219065
SCGB1A1	0.00219484
LNC-IDH2-1	0.00221133
YPEL5	0.00221178
CHEK2	0.00221267
LBH	0.00221483
PLOD2	0.00222476
LNC-C11ORF36-2	0.00222662
LHFPL2	0.00223225
CEACAM19	0.00223705
LNC-FAM43A-6	0.00223752
PROC	0.00224757
SOWAHB	0.00224853
LNC-SPIN3-5	0.00224894
TMPRSS11E	0.00225693
RAD21L1	0.00226141
LINC00346	0.00226976
LNC-MRPS24-4	0.00227148
POC1A	0.00227656
COL17A1	0.00227915
TCEAL5	0.00228844
TMCO4	0.00228918
HPD	0.00230041
MAMDC2	0.00230234
LNC-COPS4-1	0.00230245
LNC-ELOVL5-4	0.00230303
LNC-RP11-295D22.1.1-1	0.00230782
LOC646903	0.00231238
VPS36	0.00231524
WFDC21P	0.00232904
LNC-C19ORF12-2	0.00235383
LNC-GEMIN5-1	0.00236076
BSPRY	0.00237471
HMHB1	0.00237747
APMAP	0.00238107
VSIG10L	0.00238481
RNF168	0.00239568
IRX5	0.00239655
LNC-C11ORF86-1	0.0024195
MTRNR2L8	0.00243142
KLK14	0.00243229
ICOSLG	0.00243399
HPYR1	0.00244022
LNC-COLEC11-3	0.00244157
LNC-ST7L-2	0.00245895
PCNA	0.00246124
LNC-RP11-10A14.4.1-2	0.00247174
LNC-TAOK3-1	0.00247625
BVES	0.0024798
ATP1B1	0.00248994
ACKR3	0.0024965
ZNF22	0.00249676
ST8SIA6-AS1	0.00250925
TP53BP1	0.0025156
LNC-SLC4A3-8	0.00251928
LOXL4	0.00253017
LNC-SGPP1-1	0.00256164
KLF3	0.00257052
ABLIM1	0.00258563
LNC-CA5A-4	0.00260828
HSD3B7	0.0026142
CYP2R1	0.00262493
PRDM1	0.00263076
WDR20	0.00263077
LNC-WDR45L-5	0.00264297
TPCN2	0.00264362
CILP	0.00265198
TARM1	0.00265215
LCE1C	0.00267282
PHF12	0.00267609
RYR1	0.00268145
DNAJA2	0.00268348
SCN8A	0.00269472
KPRP	0.00269533
LNC-C5ORF39-2	0.00270077
ICA1	0.00274652
MXD1	0.00274849
CLDN4	0.00276549
SH3BP4	0.00276979
LNC-POPDC2-3	0.00277702
DHRS9	0.00278278
LNC-C16ORF95.1-1	0.00279026
TAS2R46	0.00281076
SF3B2	0.00282866
LNC-POLR2L-5	0.00283351
EFEMP2	0.0028374
IL6ST	0.00284312
C15orf48	0.00284855
SBSN	0.00284886
ZNF470	0.00285022
LNC-AFTPH-2	0.00285491
LNC-DENR-2	0.0028578
HIGD1A	0.00285789
SH3BGR	0.00287039
FAM129A	0.00287271
HOXB6	0.00287329
C15orf62	0.00287574
CCDC172	0.00288383
LOC101927755	0.00289096
FADS1	0.00289535
MSH2	0.00289828
B3GNT3	0.00290302
USP46-AS1	0.00291341
SLC25A33	0.00291524
NEK6	0.00291563
SPRR2D	0.00292305
RFLNB	0.00293214
TOM1	0.00293794
C7orf73	0.00293988
ACOT9	0.00294817
LNC-C9ORF170-2	0.00294955
USHBP1	0.00295353
CNKSR3	0.00297891
PRUNE2	0.00298078
RAB37	0.00298784
LLGL2	0.0029897
ZNF26	0.00298988
TOLLIP	0.00300079
RPP25	0.00300255
AGPS	0.00302413
PLA2G5	0.00302475
PSMC2	0.00302989
CD36	0.00303686
MIS18BP1	0.00304034
LNC-WDR4-2	0.00305522
P3H3	0.00305855
LNC-EMP3-1	0.00305888
ANKRD35	0.00306041
LNC-HIP1R-1	0.00306058
ETFDH	0.00309859
CELF2	0.00310802
LNC-SETD7-2	0.00311041
LOC100422737	0.00311669
LNC-FBXO4-1	0.00311762
LINC00028	0.00312446
SLC2A12	0.00315083
PDZRN3-AS1	0.00317184
HLTF	0.00317855
LNC-HSPA4L-1	0.00318876
SPDL1	0.00319186
SYNM	0.00322283
LNC-LPP-2	0.00322768
LSM7	0.00323765
LCE3E	0.00325175
GOLGA7B	0.00326364
LINC01391	0.00326732
LINC01214	0.00326736
WWTR1	0.00327133
SPRR1B	0.00327759
GUCY2C	0.00329202
CDC20	0.0032929
DENND2D	0.00329457
SMIM22	0.00330709
NOL4L	0.00330777
LIPM	0.00331768
C3orf56	0.00332618
LOC100130987	0.00332989
H19	0.00333138
KRI1	0.00333221
PC	0.00333908
ZBED2	0.00338182
SLC19A2	0.00338827
OR51E1	0.00338951
CTNNBIP1	0.00339578
FSTL1	0.00339957
PPL	0.00339989
LINC00648	0.00341002
LNC-PRAGMIN.1-9	0.00341215
LNC-ECHDC3-1	0.00343402
ADAM19	0.00343596
PDE1A	0.00345166
GLDC	0.00346251
FBXO41	0.00346449
RCN1	0.00347257
C12orf75	0.00347628
JMJD1C-AS1	0.0034782
PLEKHN1	0.00348875
EVPLL	0.00350629
SLC4A9	0.00351305
NBEA	0.00355192
TMEM170B	0.00355267
KLK10	0.00355459
LNC-LRMP-5	0.00357572
ERBB3	0.00357671
ICE2	0.00358828
DEGS2	0.00358933
MUC15	0.00359102
LNC-SLC35B4-1	0.00360248
HECA	0.00360473
SH3PXD2A-AS1	0.00360629
LNC-AL137145.1-5	0.00360767
LNC-C2ORF29-1	0.00361257
HPRT1	0.00361746
TRIM37	0.00361797
SYT7	0.00363853
KRTAP5-4	0.00364673
LINC00491	0.00364839
LNC-PRR25-1	0.00365657
AKR1C4	0.00365976
LNC-ZNF532-2	0.00366212
GALNT12	0.0036626
MED27	0.00366493
LNC-ZC3H12D-12	0.00367982
EPHX2	0.00368209
PCSK5	0.00368652
WT1-AS	0.00371704
ZNF80	0.00371875
LNC-HAND1-3	0.00374858
IL36B	0.00378654
BHLHE41	0.00380445
LNC-CAMK1D-1	0.00380937
MPIG6B	0.00380939
GNPNAT1	0.00381052
TWSG1	0.00383738
LNC-UBE2H-1	0.00384353
GNA12	0.00384807
HENMT1	0.00385085
RHOJ	0.00386908
CHST15	0.00387546
SYTL1	0.00387662
HPSE	0.00387984
SPRR2A	0.00388102
F8A1	0.00388503
ASCL2	0.00388893
CYP1B1	0.00391195
LNC-SFTPD-5	0.00391214
MYH11	0.00392637
UBAP1	0.00393133
LNC-KLHL1-11	0.00393638
LNC-C6ORF146-2	0.00394529
PCNX4	0.00394738
RNF150	0.00395145
HIBADH	0.00395923
DDIT3	0.00396892
TCTEX1D1	0.00398418
TSPAN8	0.00400166
CCDC152	0.00400367
LNC-FGFBP1-1	0.00400483
LNC-HOMER2-2	0.00400879
RAPGEF1	0.00401433
ACER1	0.00402391
LYN	0.00402921
OXSR1	0.00404734
LINC00390	0.00405266
TFCP2L1	0.00407844
LY6G6C	0.00408218
RNF151	0.00409387
MSANTD3	0.00410149
LNC-HOXB8-1	0.00410283
OR10A6	0.00411219
LNC-KRT80-6	0.00411611
SEPHS2	0.00411691
EPHX3	0.00411973
TNFSF10	0.00412253
CPNE8	0.00412491
LNC-BAK1-2	0.00412946
ART3	0.00413276
CLDN17	0.00414989
FUT3	0.00415511
LNC-NEIL1-1	0.00416835
KCNH2	0.0041709
SLC37A1	0.00417438
LNC-GREB1-9	0.00419517
DDIAS	0.00421611
LNC-ZCCHC17-3	0.00421936
LINC00355	0.00423178
RASIP1	0.00423382
LNC-SPIN1-1	0.00423911
KLHDC8B	0.00424578
BAX	0.00424597
GRHL3	0.00425534
LNC-COX4I1-5	0.00425589
MYL5	0.00426963
CD1A	0.00427269
LNC-PLEKHA7-2	0.00427496
SOWAHC	0.00427966
LNC-SBDS-16	0.00428316
LNC-C7ORF23-1	0.00429138
LNC-JAKMIP2-1	0.00429346
LNC-INSC-3	0.00430122
RAI14	0.00430137
FMNL2	0.00435456
HS6ST3	0.00438512
SERPINB8	0.00438564
ATP10B	0.00438917
LNC-NDUFS1-1	0.00439682
ZFAND6	0.00441178
EPHA1	0.00442716
LNC-ASPH-1	0.00444119
PLCB4	0.00445529
LNC-CHSY1-1	0.004474
SNRNP48	0.00447931
JRK	0.00448794
PLEKHG4B	0.00448924
HMOX2	0.00449619
LNC-SEL1L3-1	0.0045037
DNASE1L3	0.00451631
LNC-AC006050.2.1-5	0.00452636
BYSL	0.00453288
MTURN	0.0045429
MTF2	0.00455893
ARL8B	0.00456565
SLC47A1	0.00456776
H2AFX	0.00458459
FAM189A2	0.00459941
ASB6	0.00461708
LNC-RP11-93B14.6.1-4	0.00462397
TESK2	0.0046306
FN1	0.00463443
CYP19A1	0.00463561
LNC-RP11-116D17.1.1-4	0.00464197
LNC-CACNA1E-2	0.00465184
TAP1	0.00465781
SLC17A5	0.00466818
PHLDB1	0.00468739
ARHGAP30	0.00468798
LOC100287792	0.00470037
FAM24B	0.0047028
CPEB4	0.00471359
GAN	0.00475857
CD151	0.0047595
ZC3H12D	0.00476165
AKR1B10	0.00476789
PRIMA1	0.00481139
LINC00273	0.0048129
PCP4L1	0.0048217
LGI3	0.00482956
TTC22	0.00483115
FOSB	0.00483617
FAM111B	0.00484769
NUF2	0.00485136
PES1	0.0048543
EXOC1	0.00486368
FAM83C	0.00486681
BRK1	0.00490526
NR2F2	0.00490554
TACSTD2	0.00490655
CD300E	0.00490792
HSD17B2	0.00492362
CASP14	0.00493691
PALMD	0.00493829
GRAMD1C	0.00493899
ADAMTS9-AS2	0.00496062
SLC7A6OS	0.004963
KLK11	0.00496943
LNC-KIAA0226-1	0.00497245
LOC100126784	0.00497538
HSPA1A	0.00497592
PPIB	0.00498704
DISP1	0.00499382
PPFIBP2	0.00499544
HPSE2	0.00501035
LNC-GATM-1	0.00501872
FAM46B	0.00503174
LNC-PPP1R3D-2	0.00503772
GPR149	0.00504725
MUC22	0.00505808
DTX4	0.00507364
HAGHL	0.00507687
LNC-TRPC4-2	0.00508364
LNC-FRK-1	0.00510876
ATP6V0E2-AS1	0.00512123
LNC-RPRM-4	0.00513829
EMP3	0.005145
LNC-CLRN2-1	0.00514887
SPRR2G	0.00514959
TMEM223	0.00515141
LNC-SGK1-1	0.00515249
IRF6	0.00519377
LNC-CNIH3-2	0.00519507
CSTB	0.00522669
TFDP3	0.0052342
LIFR-AS1	0.00523865
TXK	0.00525077
MPO	0.00525812
SOX21-AS1	0.00525926
CDK18	0.00528136
KIF3B	0.0052927
LNC-TMEM106A-3	0.00529349
CGN	0.00529935
MICALCL	0.00531946
NMB	0.00532269
C1orf116	0.00532358
LNC-LACE1-1	0.00532552
SAMD13	0.00532619
ZNF618	0.00532813
TRRAP	0.00533724
HRASLS	0.00534025
POMT2	0.0053571
ATP2B1	0.00536884
EHF	0.00536887
LNC-RAD21-1	0.00538905
RAB2A	0.00539615
ZNF318	0.00539858
GPRIN1	0.00541982
FGFBP1	0.00542706
DENND2C	0.00544941
LMO7	0.00545373
LINC00302	0.00546353
NR0B1	0.00546539
HOXD3	0.00548563
LNC-THBS4-6	0.0054971
CUL3	0.00549809
KMT5C	0.0055253
SH2D5	0.00553567
TENM2	0.00553728
LNC-NRG1-3	0.00555708
PADI1	0.00558013
LNC-AGR2-1	0.00560061
NQO1	0.00564297
ANXA11	0.00565218
LOC100507373	0.00565233
E2F6	0.00566279
C16orf89	0.00566484
ARHGEF10L	0.00566486
ARAP2	0.00567503
LNC-KCNT1-2	0.00568239
PTK2	0.00570087
LNC-ELF2-2	0.00570707
SLC25A36	0.00571312
PCDH12	0.00573032
LNC-KLF8-2	0.00574091
LNC-NOX3-1	0.00575923
NLRP6	0.0057676
ARRB1	0.0057728
TAS2R19	0.00577489
SPIN4	0.00581126
LNC-KIDINS220-9	0.00586359
LNC-TMEM185B-3	0.00588519
DUSP2	0.00588663
CAV2	0.00590749
WDR55	0.00591255
SPATA20	0.00591333
GPRASP1	0.00591334
KIAA1328	0.00592382
ELF3	0.00592383
C16orf82	0.00596014
TMC4	0.00596388
GNAZ	0.00596432
LONRF2	0.00596498
TAS2R50	0.0059777
RBM47	0.00597783
STPG1	0.00597962
DPP4	0.00598417
PTCH2	0.00598856
LNC-SNX20-2	0.00599479
DLEU2	0.0060035
S100A7	0.0060047
PTPN14	0.00601713
TBC1D26	0.0060208
APOBEC3G	0.00604617
LNC-RAB1A-1	0.0060723
GJA3	0.00607398
NDNF	0.00610391
MAP3K11	0.00610969
LAMP3	0.00612637
LOC440117	0.00613584
KRTAP20-3	0.00613585
CTBP1	0.00614049
FLYWCH1	0.00616291
LRRFIP2	0.00617135
RORB	0.00617894
BCKDHA	0.00619695
RBM28	0.00620314
RASSF3	0.00621386
LNC-RNF223-1	0.00622018
GAB2	0.00622135
CLEC7A	0.00622502
HIC2	0.00622598
LNC-TTC21A-1	0.00623584
GATM	0.00623732
LNC-DLEU1-1	0.00624686
TH	0.00625604
TUSC3	0.00629705
ZFAND2B	0.00630243
FAM162A	0.00632452
LNC-HYAL4-4	0.00635919
CDK6	0.0063611
MYO5C	0.00638385
HMOX1	0.00639713
PGAP1	0.00640295
HTATIP2	0.00640375
KCNMA1	0.00642341
YWHAH	0.00642796
S100A14	0.00642945
EXPH5	0.00643674
DLX2-AS1	0.00643845
NFE2L1	0.00644397
POC5	0.00644444
SLF1	0.00645012
LNC-NCOA5-1	0.00645443
LNC-NRP1-1	0.0064613
ZNF212	0.00646619
LNC-KCNJ12-1	0.00647086
LNC-CCDC93-2	0.00647962
RSPO3	0.00648066
FAM200A	0.00649614
MTR	0.00649844
NDUFAF6	0.0065155
LNC-C10ORF31-4	0.00654259
CLDN11	0.00654613
TUBB2B	0.00655604
SOX6	0.0065603
BARHL2	0.00656381
RUNDC3A	0.0065859
TPBGL	0.00659177
COL4A5	0.00660595
CACNB2	0.00660679
NFKB2	0.00660832
DES	0.00661284
UNC13B	0.00661487
LNC-RAB27B-11	0.00662268
HSF2BP	0.00662981
SMYD4	0.00665869
VAX1	0.00669643
TRIM29	0.00671155
URM1	0.00671446
KIF12	0.00671765
SLC5A1	0.00671853
ABHD5	0.00672439
MTMR10	0.00672835
LNC-MFAP5-2	0.00673565
RENBP	0.00674463
TCP11L1	0.00677175
ZFP36	0.00678655
PCDHB8	0.00681281
PFDN6	0.0068479
SCARB1	0.00687905
LNC-C16ORF52-1	0.0068802
MIS12	0.00688152
DTL	0.00688856
KRT80	0.00689235
LNC-DEFB105B-4	0.00689491
LNC-APBA2-2	0.0069081
LNC-FOXG1-4	0.00697331
LNC-AKR1CL1-1	0.00702198
RCOR3	0.00704914
LNC-AL353597.1-1	0.00705035
KCNQ1OT1	0.00706369
MAD2L2	0.00707075
HIST1H2AE	0.00708443
TBX5	0.00709889
SELENOT	0.00711842
SSRP1	0.0071367
AP2B1	0.0071432
VPS37B	0.00717055
LNC-AC079135.1.1-8	0.00718887
LNC-KB-1507C5.2.1-3	0.00720349
SEC61A1	0.00721408
HAR1A	0.00721768
SLC9A3R1	0.00725732
LASP1	0.00725863
ANKRD22	0.00726293
S100A9	0.0072658
DPH2	0.00727282
RAB27A	0.00728237
CEP55	0.00728381
LINC00950	0.007289
HIPK1	0.0072931
IGHMBP2	0.0073129
LNC-KIAA1267-7	0.00731291
LNC-CTD-2215E18.1.1-4	0.00735932
MC5R	0.00737986
PSRC1	0.00738372
SETBP1	0.00738777
DCTPP1	0.00741198
SVBP	0.00744169
AK9	0.00747877
DMBT1	0.00749185
CSK	0.00749843
RNASE7	0.00755684
MIR181A2HG	0.00758763
C1orf234	0.00760687
SAP18	0.00764176
CENPQ	0.00765634
LNC-TOM1L2-2	0.00769552
PHTF1	0.00772786
PPP1CB	0.00774974
FLJ42351	0.00775222
HOXA-AS2	0.00775468
RAP1B	0.00776058
FAM163B	0.00776798
PTPRZ1	0.00780767
TAS2R14	0.00781072
PPIC	0.00781341
IRAK1	0.00781787
CAST	0.00784353
NEXN	0.00785467
LNC-DDR2-1	0.00785554
MYL6	0.00790413
SMPD3	0.00792937
NIF3L1	0.00793146
TBC1D31	0.00794007
TTLL11	0.00795409
LNC-QPCT-3	0.00797118
KDM5C	0.00798949
RUNX1	0.00799987
NECTIN2	0.00800525
LNC-DCAF4L2-3	0.00803595
CDCA5	0.00804343
RGS19	0.0080576
LNC-HSD17B11-3	0.00807613
MSC-AS1	0.00807659
MTIF3	0.00807708
CRYBB3	0.00808637
APOL1	0.00810207
LRRC38	0.00814136
TJP2	0.00814814
RPAP3	0.00815109
ACAD11	0.00815803
RAB11FIP3	0.00816556
IL5RA	0.00820706
SLC39A13	0.00825772
KLHDC7B	0.00828244
PRTFDC1	0.00828396
LDHAL6A	0.00830553
LNC-MGAT5B-1	0.00832166
LNC-PCNA-1	0.00832864
LNPEP	0.00834503
LNC-CALML5-3	0.00835294
RBM38	0.00836024
HDGFRP3	0.00838075
LINC00641	0.00838752
LNC-AP000769.1-1	0.00839853
LNC-SYCE3-1	0.00841001
CNTD2	0.00841753
LNC-LGMN-1	0.00843109
SLPI	0.00846009
PCDHGB7	0.00846298
RORA	0.0084743
N4BP3	0.00849345
HDAC5	0.00849815
USP1	0.00850311
PLK4	0.0085318
DAAM2	0.00856209
LNC-TLK1-1	0.00857363
LNC-C5ORF63-2	0.00857637
DHX37	0.0085928
ECT2	0.00859481
FZD4	0.00859786
LL22NC03-102D1.18	0.00860682
NME4	0.00862287
BFSP1	0.00863117
LINC00115	0.00863248
LNC-POLR2L-6	0.00863384
KIR2DL4	0.0086513
MRVI1-AS1	0.00865147
FAT3	0.00868874
PGC	0.00870112
LGALSL	0.00871943
RUNX3	0.0087397
LLPH	0.00874357
FAM90A1	0.00878216
FTL	0.00878908
SYNPO2	0.00878944
SLC9A7	0.00879546
NUP62	0.00879745
HPDL	0.00881639
HSPB6	0.00882907
LINC01655	0.00883583
IDO1	0.0088386
GSTO2	0.00885049
LINC01116	0.00886435
MLLT11	0.00886858
LNC-SAT2-1	0.00887016
LNC-C9ORF69-2	0.00888223
HSP90AB1	0.00889173
CNTN4	0.00893265
FBXL3	0.00895555
GPAT3	0.00895765
FA2H	0.00895781
CHST7	0.00897906
LNC-IL17RA-3	0.00901004
GNG10	0.00901999
CIDEB	0.00905923
KRT17	0.00909144
KLK7	0.00909588
REG3A	0.00913846
OR10C1	0.00918187
TMPRSS11D	0.00918747
AZIN2	0.0091885
NEDD1	0.0092042
TRNP1	0.00920635
LNC-C20ORF94-2	0.00921661
SSH1	0.00925222
IL20RB	0.00926492
ASPRV1	0.00926684
KRTAP4-1	0.00927013
SLC22A4	0.00929694
MYO9A	0.0093192
SLC2A1	0.00932576
VWA5A	0.00932676
LAMB3	0.00933312
RABGAP1L	0.00933609
PKIA	0.00934083
LINC00358	0.00934308
LNC-SYNM-2	0.00934524
LNC-DHX37-5	0.00936831
ATP5O	0.00938323
ZEB2	0.00944711
DHRS13	0.00946856
AHSA1	0.00947098
PAK1	0.00947788
CLDN12	0.00947986
MOAP1	0.00949601
SH2D2A	0.00950208
ZDHHC13	0.00953147
GRIA3	0.0095463
ERH	0.00955778
IPCEF1	0.00955924
NKX6-1	0.00956921
FGFR3	0.00957511
RFC3	0.00958086
SNAP47	0.00958809
LNC-AIG1-2	0.00958913
PIM1	0.0095981
ZNF613	0.00960442
MALL	0.00960447
SLC11A2	0.0096245
LNC-TRUB1-4	0.00964248
FBXL16	0.00965082
PQLC1	0.00966139
LINC01389	0.00966549
LNC-C1GALT1-1	0.00967638
HMGN4	0.00968385
USB1	0.00968468
LNC-KLF17-1	0.00971041
TGFA	0.00971248
ACOT7	0.00973261
TGM3	0.00976529
FCF1	0.00976913
METTL25	0.00978516
MAP2K6	0.00981572
TGM1	0.00981741
HIST3H2A	0.00983699
FOXO4	0.00984343
MYOM1	0.00986601
CYP4F3	0.00987073
SLAIN1	0.0098717
CRIPAK	0.00987992
PRKCE	0.00988926
LNC-GFM1-1	0.0098989
FLJ13224	0.00990714
INO80C	0.00992745
RBM26-AS1	0.00995855
ZCCHC24	0.00999567
PRAF2	0.0100145
STARD3NL	0.0100573
QTRT2	0.0100864
ACOXL	0.0100886
LNC-MAP1A-1	0.0100998
LNC-NRGN-1	0.0101161
ZC3H12B	0.0101194
SLC6A2	0.0101706
RDH12	0.010184
LNC-CDC42EP2-2	0.0101859
PRSS22	0.0101976
HIST1H2BD	0.0102242
RDM1	0.010225
CAPN2	0.0102397
PAQR4	0.0102478
DOCK3	0.010249
LOXL2	0.0102522
AJAP1	0.0102564
JMJD7	0.0102636
LNC-PEX6-2	0.0102661
TUG1	0.010272
LNC-C1ORF186-1	0.0102763
OR2Z1	0.0102962
LOC100288748	0.0103147
WWC1	0.0103306
NGLY1	0.0103353
PLAG1	0.0103431
IMPDH1	0.0103436
SPRED1	0.0103544
ZNF615	0.0104097
TARBP2	0.0104451
LL22NC01-81G9.3	0.010461
TGM5	0.0104679
HADH	0.0104774
MURC	0.0105366
LNC-MFSD4-9	0.0105527
DNAJC2	0.0105871
NOP14-AS1	0.0105985
CHKB-AS1	0.0106404
LINC01384	0.0106534
KRT24	0.010662
LNC-MAPK10-1	0.0106936
ARHGAP26-AS1	0.0107021
ARMC1	0.0107165
LNC-TP53TG3-3	0.0107324
LNC-C10ORF31-10	0.0107461
DLX6-AS1	0.0107528
ZSCAN18	0.010767
SORCS1	0.0107856
CRYL1	0.0107886
USP2	0.0108068
PLCH1	0.0108124
LNC-CBWD3-1	0.0108221
LINC01714	0.0108482
KRT33A	0.0108572
CDX1	0.0108773
PKD2L1	0.0109092
NCAM1	0.0109341
FCAMR	0.0109356
TGIF2	0.0109407
RAB34	0.0109435
LNC-ZNF706-2	0.0109454
LNC-C4ORF34-3	0.0109493
CLRN2	0.0109662
CAV3	0.010969
TTLL7	0.0110189
LNC-FABP5-2	0.0110336
ECE2	0.0110366
KRT5	0.0110742
TAS2R45	0.011083
NXF3	0.0111021
S100PBP	0.0111125
PEPD	0.0111348
NUDT11	0.0111477
VOPP1	0.0111851
PDCL2	0.0111948
SLC39A6	0.0112287
LOC100289361	0.0112973
LNC-LTN1-1	0.0113092
MGP	0.0113195
TYRO3	0.0113623
PTHLH	0.0113681
LNC-RDM1-1	0.0113764
LRRC17	0.0113815
NRSN2	0.0114404
GLRX5	0.0114491
LINC00319	0.0114621
HMGB2	0.0114671
KLHL2	0.0114931
DPT	0.0115121
SUPT16H	0.0115423
LNC-NT5C2-1	0.0115707
MSRB3	0.0115847
HAAO	0.0115856
KBTBD11	0.0115998
CTAG2	0.0116122
APOL3	0.0116133
TREX2	0.0116212
EMP1	0.0116218
CNGB3	0.0116441
LNC-HERPUD2-4	0.0116519
BRD3	0.0116551
NCF2	0.0116923
CLPB	0.0117003
ADAM23	0.0117194
HPCAL1	0.0117326
LNC-FAM75A7-4	0.0117456
NALT1	0.0117514
CKB	0.0118327
HMGXB3	0.0118539
MELTF	0.0118544
ARSD	0.0118567
SEC61A2	0.0118676
AEN	0.0118736
FGGY	0.0119007
FLNC	0.0119275
MREG	0.0119328
NCL	0.0119588
PKM	0.0119609
LINC01296	0.0119632
SASH1	0.0119742
FAM110C	0.0119821
FKBP7	0.011988
BTG3	0.0119892
KRTAP13-4	0.0119958
TST	0.0120549
IKZF2	0.0120565
CENPK	0.01208
LNC-DLL1-3	0.0120864
LNC-AC004980.12.1-2	0.0120968
C16orf45	0.0121201
LINC00888	0.0121215
FBN2	0.0121375
SLC16A9	0.012144
USP42	0.012169
LNC-RNF208-1	0.0121789
PLCD4	0.0121837
PLAC8	0.0121898
ZNFX1	0.0121927
ITGA9	0.01225
LNC-STK35-4	0.0122585
ZNF226	0.0122764
LNC-CXCR3-1	0.012283
LNC-RP11-383H13.1.1-2	0.0122949
HNRNPU	0.0123131
GPR45	0.0123163
LTA4H	0.0123256
PAQR5	0.0123285
LNC-GNA12-2	0.0123474
C4orf3	0.0123741
CASP10	0.0123807
KLK13	0.0123908
NKILA	0.0124109
LNC-TMEM132D-5	0.0124157
CSRNP1	0.0124378
HIST1H3B	0.0124558
GYPC	0.0124723
PHLDB3	0.0124799
GRIK3	0.0124991
DMKN	0.0125258
DKK4	0.0125306
RRP9	0.0125337
PAFAH1B3	0.0125506
DGKB	0.0125646
TM2D2	0.01257
ZC3H12A	0.0126004
SLC36A1	0.0126298
FOXL1	0.0126372
LINC00472	0.0126414
ZNF488	0.0126432
LNC-NADSYN1-1	0.0126585
CCDC14	0.0126745
ZNF585B	0.0127075
LNC-SLC45A4-1	0.0127089
PPAT	0.0127111
PUF60	0.012716
LNC-UHRF1BP1L-1	0.0127171
MBD4	0.0127211
LNC-WDR3-3	0.0127452
MIR3945HG	0.0127508
CNN3	0.0127778
MAP6D1	0.0127996
GRPEL2	0.0128119
LNC-CLASP2-1	0.0128183
LNC-KIAA0947-3	0.0128262
MTBP	0.0128689
LNC-MRPS5-9	0.012911
KLHL41	0.012951
PYHIN1	0.0129554
SUPT3H	0.0129714
LNC-CBWD2-1	0.0129753
EPB41L3	0.0129777
ZFP36L2	0.0129886
CENPF	0.0130412
PERP	0.0130466
LNC-PDZD8-8	0.0130515
EGOT	0.0131011
LNC-YWHAB-2	0.013103
RSL1D1	0.0131063
ABCA4	0.0131293
SLC39A4	0.0131419
WDR5	0.0131435
LNC-TSSK3-1	0.0131606
HMGCR	0.0131631
LNC-CAMTA1-1	0.0131682
LNC-TIGD4-2	0.0131708
GEM	0.0131833
HSPB7	0.0132023
LNC-FAM153C-5	0.0132123
LNC-MECR-1	0.0132252
ANKLE2	0.0132524
RABGGTA	0.0132763
ZNF57	0.0133394
RPRM	0.0133419
TMEM230	0.013352
LNC-PTPRU-5	0.013359
TCAF2	0.0133748
LINC00469	0.0134077
IRX2	0.0134369
MYLK2	0.0134498
LNC-SOCS2-7	0.0134627
LNC-SAMD11-1	0.0134663
OR2F1	0.0134721
RND3	0.0134821
MASP2	0.0134857
TCHH	0.013526
OXR1	0.0135325
TMEM210	0.0135334
LINC01615	0.0135348
EFCAB13	0.0135365
RNFT2	0.0135514
NNMT	0.0135606
KNCN	0.0135631
GTPBP4	0.013578
DLC1	0.0135827
GADD45G	0.013609
NLGN1	0.0136192
PI16	0.0136203
LNC-CERK-1	0.0136564
ZNF623	0.0136702
CHP2	0.013686
GNG12	0.0136903
TMEM185B	0.0137037
TRAK2	0.0137153
LNC-TXNDC16-3	0.0137333
DLX4	0.0137342
LOC100506548	0.0137533
RBM19	0.0137798
PDE9A	0.0137909
ATP1A1	0.0137935
MEFV	0.0138175
ZNF275	0.0138662
SLC7A11	0.0138776
KIF1A	0.0139019
SPNS3	0.0139145
TRIM33	0.0139155
CHMP2B	0.0139674
SYT13	0.0139695
LNC-SDPR-1	0.0140064
TF	0.0140168
COA7	0.0140497
LNC-C2CD4A-5	0.014053
FKBPL	0.0140563
CDR2L	0.0140734
SPTLC3	0.0140802
LOC100132356	0.0140946
UTP23	0.0141034
MRGPRF	0.0142173
LNC-MALT1-14	0.0142439
RCC2	0.0143226
LNC-RUNX2-2	0.0143524
CHST14	0.0143547
CD3EAP	0.0143614
PAX9	0.0143696
UPK2	0.014377
ZBP1	0.0143869
FMNL3	0.014406
MMS22L	0.014416
TCIRG1	0.0144229
LINC01589	0.0144392
PLD1	0.0144489
CLDN1	0.0144555
MACF1	0.0145042
LNC-PAX3-1	0.0145384
PPP1R12C	0.0145479
FGF2	0.0145856
HCCAT5	0.0146161
ZNF582-AS1	0.0146172
LNC-FAM174B-1	0.0146531
CLDN2	0.0146695
SMAD9	0.0146851
LNC-ARF6-1	0.0146958
KCNQ5	0.0147444
PPP2R2A	0.0147562
FAM3B	0.0147917
NDST2	0.0148292
RMST	0.0148373
SERPINB5	0.0148445
PRPF4	0.014856
SLC16A4	0.0148774
NIFK	0.0148777
SHISA9	0.0148824
LNC-MRPS24-2	0.0148903
ZNF367	0.0149177
MAP3K10	0.0149416
MOSPD3	0.0149489
NOMO1	0.0149563
NUS1	0.014963
ACPP	0.0149697
RGS14	0.0149777
LINC01011	0.0149857
PCYOX1	0.0149932
ERICH2	0.0149994
CLIP3	0.015
FAM109A	0.0150416
LNC-FKBP9-3	0.0150633
KLHL5	0.0150829
USP17L1	0.0150832
LNC-PPAP2A-1	0.0150854
LNC-QSOX2-1	0.0151015
SDK2	0.0151184
PLXNA4	0.0151349
FTCDNL1	0.0151424
PTRF	0.015167
CLDN16	0.0151836
MCM10	0.0151916
ARHGAP27	0.0152176
PPP1R7	0.0152375
LNC-SLC6A9-3	0.0152719
KRT7	0.0152736
SPHKAP	0.0152974
CYTOR	0.0153066
LNC-NR4A2-2	0.015311
PYGM	0.015313
LNC-AMZ2-2	0.015334
LNC-FAM182A-1	0.0153362
ZNF680	0.0153459
CTSZ	0.0153497
ZFP62	0.0153868
M1AP	0.0153897
SHISA6	0.0153919
CITED2	0.0153923
ALOX15	0.0154001
TIPARP	0.0154341
TDP1	0.0154765
CPNE2	0.0155053
GJB1	0.0155484
MCF2L-AS1	0.0155729
LNC-AC110373.1-8	0.0155804
LINC00514	0.0155948
MCF2L	0.0155979
LOC100128531	0.0155995
FGFBP2	0.0156186
LNC-KCNMB2-3	0.0156241
MCM7	0.0156352
BTN3A2	0.0156571
AMPD2	0.0157033
TSG1	0.0157478
FAM196B	0.0157569
CCNF	0.0158273
GPX7	0.015828
UBE2G1	0.0158588
XPO6	0.0158754
STRN	0.0158973
LINC01829	0.015898
SIAH1	0.015901
FBXW5	0.0159521
FENDRR	0.0159591
ARNTL2	0.0159631
ABHD17C	0.0159809
LNC-CPEB2-2	0.0159817
RAB27B	0.0159992
NT5E	0.0160168
MTFR1	0.0160263
CAPN14	0.0160274
ALKBH1	0.016037
MEIS1	0.0160515
NFKBIE	0.0160534
TMEM154	0.0160561
UNC5CL	0.0160663
SLC35G2	0.016081
KCNA6	0.016095
SLC6A4	0.016118
WDR18	0.016121
FKTN	0.0161429
CIT	0.0161474
FAM26F	0.0161551
GPD1	0.0161654
FAM89A	0.0163008
LNC-GNG5-7	0.0163211
ZKSCAN3	0.0163414
MYL9	0.0163705
PIFO	0.0163971
BOD1L2	0.0163976
BOD1	0.0164193
MAGEC3	0.0164247
SYNE3	0.0164339
LNC-SP8-4	0.0164733
CDH13	0.0164823
FAM102A	0.0165044
LNC-ISX-1	0.01651
LNC-DMXL1-2	0.0165377
SERPINB13	0.0165697
LNC-C16ORF95.1-2	0.0165735
MYL2	0.0166136
RTKN2	0.016639
PRIM1	0.0166841
TCTN2	0.0166924
GPD1L	0.0167189
LINC01140	0.0167296
GNG11	0.016734
KDELR3	0.0167491
XPR1	0.0167683
ELL3	0.0167846
LNC-TRAPPC12-2	0.01686
TAS2R43	0.0168698
LNC-NR1I2-1	0.0169034
CXCR2	0.0169067
MINPP1	0.0169134
CFAP61	0.016927
ARG2	0.0169304
LNC-DHX37-9	0.0169377
BATF2	0.0169819
CANX	0.0169972
KIAA0930	0.0170398
KIF11	0.0170729
LNC-C6ORF211-1	0.0171025
GCHFR	0.017104
FZD7	0.0171045
LNC-STAP1-4	0.0171283
LNC-CALN1-3	0.01713
CDK5	0.0171361
TMEM88	0.0171575
MFSD7	0.0171576
NXPH4	0.0171607
ST7-AS1	0.0171635
WDFY3	0.0171718
CTSD	0.0171765
ZNF350	0.0172314
C2orf16	0.017238
SEC61G	0.0172414
N4BP2L1	0.017248
SNRK	0.0172665
CALCOCO2	0.0172701
ELOVL4	0.0172854
KHDC1	0.0173134
S100A12	0.0173141
CIRBP	0.0173228
HNF4A-AS1	0.0173697
LNC-RP11-58C22.1.1-3	0.0173833
LNC-C12ORF48-3	0.0174031
CCNB2	0.0174111
DLEU1	0.0174226
GCNT4	0.0174317
GSC	0.0174653
SNHG15	0.0174803
RUNX1-IT1	0.0174856
LNC-ATP6V1E2-5	0.0174968
C5orf15	0.0175148
MAST4	0.0175183
CNFN	0.0175279
CCL17	0.0175447
BCOR	0.0175468
LNC-EPCAM-2	0.0175522
LNC-SYK-1	0.0175565
KAAG1	0.0175689
HES1	0.0175877
BCO2	0.017597
FNDC3B	0.0176337
SMYD3	0.0176482
THOC5	0.0176923
DHCR7	0.0177114
FNBP1	0.0177146
LEXM	0.0177615
GPR173	0.0177747
RECQL5	0.0177807
OR1N1	0.0178039
GXYLT2	0.0178156
DUSP1	0.0178197
CCT4	0.0178442
PMEPA1	0.0178485
PSMB7	0.0178673
ZNF503-AS1	0.0178769
MXRA5	0.0178849
LNC-POM121L1P-6	0.0179316
PLXNA1	0.0179454
NCOA4	0.0179829
LNC-SOD1-1	0.0180051
LNC-AC107021.1-2	0.0180101
USP17L2	0.0180163
STMND1	0.0180311
ADAMTSL3	0.0180349
SUOX	0.0180404
LINC01238	0.0180622
ALDH1L1	0.0181018
GSKIP	0.0181161
NAGK	0.0181277
LNC-RP9-5	0.0181819
RNF11	0.0182038
IL1R2	0.0182066
LNC-OGDH-2	0.0182297
GTF3C1	0.0182365
PSMA7	0.0182465
BCAT1	0.0182562
LOC441178	0.0182564
PTGIS	0.0183077
RALGPS2	0.0183353
ST3GAL4	0.0183457
LNC-AC018816.3.1-6	0.0183496
LNC-CENPJ-2	0.018418
MAGEA2	0.0184212
CRABP2	0.0184792
LNC-SHARPIN-2	0.0184793
TOP2A	0.01848
LNC-ADAMTS1-2	0.0184881
NFIC	0.0184923
EPB41L4A-AS1	0.0184985
LGALS1	0.0185053
FST	0.0185107
LNC-SEPT11-5	0.0185163
PPP1R12A	0.0185248
FRAT1	0.018528
ZMAT1	0.0185521
NEBL	0.018553
VDAC2	0.0185557
LNC-AGAP1-5	0.0185577
LNC-SHC3-2	0.0185693
GLA	0.0185875
LNC-FAM75A6-1	0.0186509
SPANXB1	0.018661
LNC-PITRM1-1	0.0186647
POLE	0.0186763
CYS1	0.0186851
CMTR1	0.018701
EFNA1	0.0187091
PGF	0.0187094
HDAC11	0.0187351
SV2A	0.0187685
LNC-ABCC11-1	0.0188346
LNC-NPVF-5	0.0188646
IFT122	0.0188752
LOXL3	0.0188852
TNFAIP3	0.0189033
LNC-SYF2-4	0.0189048
LINC00467	0.0189176
MKNK2	0.0189225
LNC-TMEM189-UBE2V1-3	0.0189295
PALM2	0.0189314
DNMT3A	0.0189353
PCED1B-AS1	0.0189354
C15orf52	0.0189436
MDC1	0.0189801
PSMA2	0.019048
IL17D	0.0190616
NCOA1	0.0190784
XRRA1	0.0190863
COA6	0.019095
SLC16A6	0.0190978
GPR137B	0.019126
MIDN	0.0191314
LNC-AVPI1-1	0.0191457
KRTAP19-7	0.019149
NPR3	0.0191491
LNC-PMS2-5	0.0191625
LSS	0.0191725
SNHG17	0.0191774
LNC-ZMAT3-9	0.0192014
LNC-KIAA0125-2	0.0192248
TMEM37	0.0192347
ANAPC1	0.0192668
MFHAS1	0.0192725
IRS1	0.0193047
AVPI1	0.0193069
SLC27A2	0.0193213
CLDN7	0.019331
RPN1	0.0193364
LNC-HIVEP1-1	0.0193483
LNC-MBP-2	0.0193499
LNC-CDH3-1	0.0193742
SPINK5	0.0193808
HEYL	0.0193932
LNC-C9ORF147-1	0.0193977
NOTCH2	0.0194025
KATNBL1	0.0194093
LNC-PRKACB-8	0.0194115
UCP3	0.0194137
TNFRSF18	0.0194525
SH2B3	0.0194784
LNC-CLEC2D-2	0.019481
SHC1	0.0195014
LNC-DIRC3-3	0.0195058
TSG101	0.0195071
TPSD1	0.0195193
PKIG	0.0195315
HEBP2	0.0195413
CD83	0.0195418
HOXB5	0.0195537
RALGAPA1	0.019578
WEE1	0.0196031
CDSN	0.0196051
ZNF281	0.0196113
ZBTB41	0.0197225
LNC-PRKAR2A-1	0.0197509
ACTB	0.0197543
RGS12	0.0197693
CACYBP	0.0198084
PCOLCE	0.0198409
LINC02015	0.0199244
PRKCDBP	0.0199564
RNF39	0.0199578
LATS2	0.0199616
PCDHA4	0.01997
SLC33A1	0.0200562
FBXW4	0.020136
ACVR1	0.0201692
LIPE-AS1	0.0201709
CCT2	0.0201744
SPATA32	0.0201968
SUV39H1	0.0202428
CCDC86	0.0202757
HIST1H2BO	0.0202764
GRIN3A	0.0202859
ANKRD24	0.0203001
ZZEF1	0.0203116
AMOTL2	0.0203362
CCDC159	0.0203464
LNC-NUCB2-2	0.0203571
LNC-MYBBP1A-2	0.0203638
ITPRIP	0.0203875
IFI16	0.0203932
PCDHGB1	0.0204193
CCT6B	0.0204271
SYT12	0.0204558
STK39	0.0204759
LNC-SLC25A16-1	0.0204852
ADRB2	0.0204935
LNC-MAGEE2-1	0.020495
LOC283440	0.0205772
LNC-ITGA1-4	0.0205815
GMNN	0.0205867
CHMP4C	0.0206149
GPNMB	0.0206235
SDR9C7	0.0206392
TCEAL2	0.0206464
EREG	0.020652
TFF2	0.0206864
PRR5	0.0207314
UFD1L	0.0207359
LNC-NOX3-4	0.0207679
TBX1	0.0207948
LNC-DDX20-6	0.0207975
LNC-BNIP3-2	0.0208438
MT1A	0.0208559
CDCA7	0.0208589
LNC-C1ORF87-2	0.0208642
TTYH3	0.020879
CDNF	0.0208996
LNC-CCDC42-1	0.0209032
MB21D2	0.0209291
BEX4	0.0209367
IL1RL2	0.0209568
HACD1	0.0210001
GANAB	0.0210258
LNC-AP3S1-4	0.0210353
CYP2B6	0.0210487
BDKRB1	0.0210596
LNC-WNT2B-2	0.021084
TMEM200A	0.0210915
DSG1-AS1	0.0210998
LNC-C1ORF195-2	0.0211065
ZIM2	0.0211424
GABRE	0.0211668
LNC-IDS-3	0.0211936
LNC-NDRG4-1	0.0212228
CA13	0.0212294
ZC3HC1	0.0212405
LOC100506474	0.0212731
SERTAD2	0.0212891
MRPS28	0.0212944
LNC-USP28-5	0.0213085
MIR210HG	0.0213394
LNC-RCAN1-3	0.0213583
FBXL2	0.0213637
LRRC23	0.0213678
C8orf48	0.0213759
DST	0.0213894
LNC-GLRX5-1	0.0214049
LNC-ITGB3BP-5	0.0214078
LNC-ATXN3L-2	0.0214239
ITGA7	0.0214383
JAM3	0.0215046
DUOX1	0.021516
LNC-SLC6A12-11	0.0215192
DLG3	0.0215593
NAT14	0.0215648
MOGS	0.0216441
SOX17	0.0216548
LNC-PPP4C-8	0.0216636
FAM20C	0.0216797
MYOZ1	0.0216871
EXOSC3	0.0217058
KRTAP5-5	0.021726
LOC100129931	0.0217384
TMPO-AS1	0.0217672
HOXC5	0.0217758
HLX	0.021795
SLC12A8	0.0218023
NBAT1	0.0218218
EMID1	0.0218367
TYK2	0.0218446
RUNX2	0.0218491
PRKG2	0.0219108
LNC-SHOC2-3	0.0219186
LAPTM4B	0.0219334
MEF2D	0.0220608
GRB14	0.0220716
CHPT1	0.0220851
LNC-HIST1H4J-1	0.0220881
LAD1	0.0220909
PTK6	0.0221149
DHFR2	0.0221584
ZNF385D	0.0221637
SCNN1B	0.0221698
MPP5	0.0221705
RASGRP1	0.0222284
ADHFE1	0.0222364
PPP2R5B	0.022247
ZFP92	0.0222895
FOLR1	0.0223402
KRTAP29-1	0.0223748
SCD5	0.0224149
PITX2	0.0224162
TFEC	0.0224252
CDKN2B	0.0224384
SLC24A3	0.0224388
LNC-APOD-4	0.0224448
LNC-RAD23B-7	0.0224639
ASL	0.0224716
NKIRAS1	0.022473
LNC-RALGAPA2-9	0.0224907
LINC01415	0.0225026
LNC-BMPER-3	0.0225283
P2RY2	0.0225594
LRP12	0.0226112
PBK	0.0226113
LNC-NUMB-3	0.0226325
KIF20A	0.02264
ZNF439	0.0226567
SCNN1A	0.0226949
LNC-PGGT1B-1	0.0227141
CHMP4B	0.0227281
ASPN	0.0227746
DPEP3	0.0227913
TLR3	0.0227933
CEP78	0.0228148
LINC01776	0.022815
TRIM66	0.0228654
ASPM	0.0228808
MFSD13A	0.0229421
SDS	0.0229842
ABR	0.0229884
FBXO22-AS1	0.0230078
IFI30	0.0230104
HTR3B	0.0230152
LNC-HEPH-1	0.0230311
LNC-TNK2-4	0.0230553
MRPS17	0.0230789
SREK1IP1	0.0230839
ZDHHC2	0.023093
NXT1	0.0230937
LOC100289511	0.023106
VARS2	0.0231385
METTL24	0.023202
SLCO4A1-AS1	0.0232116
LNC-STXBP1-2	0.0232162
RIPK3	0.0232186
LNC-RP11-262H14.4.1-4	0.0232509
PPME1	0.0232705
PNPLA3	0.0232728
LOC643406	0.0233927
PYCR2	0.023397
AKAP12	0.0234232
EPHB4	0.0234495
NPDC1	0.0234811
LINC01125	0.0234999
EGFR	0.0235055
LINC00460	0.0235239
AKR1C1	0.0235664
HCG22	0.0235685
NAPEPLD	0.0235756
INTS7	0.0235757
JPH2	0.0235871
LNC-BCL7A-1	0.0236001
PACRG	0.0236014
ARL14	0.0236445
GPC3	0.0236722
FALEC	0.0237342
HSPA12B	0.023767
[truncated: 995 more rows]

## Sheet: logrank_ESCC_wy
gene	p
CX3CL1	5.38675e-07
HPGD	3.4666e-06
C2CD4B	5.37216e-06
SLAIN1	5.81212e-06
RPP25	6.06592e-06
XAF1	1.2553e-05
SIAE	1.37783e-05
BISPR	1.45266e-05
HLF	1.88367e-05
GBP5	2.57282e-05
VSIG2	2.79762e-05
MARVELD3	2.80059e-05
MLEC	2.83484e-05
EREG	2.8697e-05
PTN	3.07469e-05
ETV7	3.12584e-05
RBPMS-AS1	4.55227e-05
CPPED1	5.06936e-05
HMGN5	5.30612e-05
MMP17	6.44704e-05
GATA3	7.5896e-05
XYLT1	0.000102864
BCKDHB	0.000104119
AL121933.2	0.000104527
LTF	0.000105219
FBXO41	0.000107233
CYP4F12	0.000122162
PRKAR2B	0.000126193
IDO1	0.000126234
BLACAT1	0.000151764
MINCR	0.000153155
ELMO3	0.000161635
NOXA1	0.000164382
FN3K	0.000177343
IRF1-AS1	0.000182118
SLC15A3	0.000183207
GPD1L	0.000185044
ITGA8	0.000202883
AFF3	0.000204205
POLD3	0.000225927
ZNF777	0.000233436
REXO4	0.000233846
MSRA	0.000234391
EPSTI1	0.000250055
CHI3L1	0.000257146
FAM221A	0.000261297
THEM6	0.000278053
KRI1	0.000290034
C15orf48	0.000304075
EGR3	0.000317464
ENO2	0.000355267
MOCOS	0.000378821
PLA2G15	0.000404359
PEMT	0.000436016
ACADVL	0.000469296
PARM1	0.000519225
AMOT	0.000524194
RGS5	0.000526984
SLC38A7	0.000529223
SLC2A12	0.000532239
ABCD1	0.000533195
MTARC2	0.000540285
PGAM5	0.000550942
GNLY	0.000552412
MAL	0.000556005
FAM174B	0.000580128
RFX2	0.000619685
SAPCD2	0.000658763
SPR	0.000671855
TFPI	0.000673727
RNF26	0.000692381
RNF187	0.000695271
ZBTB18	0.000711819
CRNN	0.000734679
AC005674.1	0.000741291
RASIP1	0.000750837
DDX58	0.000753645
CCDC141	0.00076082
SUOX	0.000799597
MX2	0.000868869
CYP19A1	0.000874742
ACOX3	0.000936014
DAPP1	0.000962883
LIN52	0.000963599
MRPS2	0.00101958
DUSP2	0.00103737
F8A1	0.00103925
CYYR1	0.0010558
ANKRD44	0.00106385
DDX60	0.00106795
H1-1	0.0010748
MEF2C	0.00110349
HYLS1	0.00111031
ZNF710-AS1	0.00111935
PLBD2	0.00113334
FRZB	0.00113747
CHADL	0.00113837
HRNR	0.00115764
PYCR1	0.00117264
FMO2	0.00119578
LINC01123	0.00120792
PKIA	0.00121092
SYDE2	0.00121467
TBC1D2	0.0012152
GRK5	0.00121803
KRT8	0.00124978
IL6R	0.00126881
CBFA2T3	0.00129753
EIF4E3	0.00130099
FOXP3	0.00131523
ZNF425	0.00131624
PCP4L1	0.00133291
S100P	0.00133988
CFAP157	0.00134392
ODF3B	0.00135354
LRRC45	0.00136672
EBF3	0.00141123
CLIC5	0.00141749
KLHDC7B	0.00144526
HCFC1	0.0014534
NFE2L3	0.00146264
DNM1	0.00146838
TMEM108	0.00147878
SYNE3	0.001483
BX322234.1	0.00148412
IFI44L	0.0015203
MZT2B	0.00157703
FNDC10	0.00160988
APOBEC3F	0.00162159
PPM1K	0.00166649
UNG	0.0016761
RASGRP2	0.00170082
SPRING1	0.00171662
AUP1	0.00173215
SATB2	0.0017439
SPINK7	0.00175222
NR1D1	0.00180288
CYP4X1	0.00180492
PRKAG2	0.00180756
KANTR	0.00181468
PLK3	0.00182275
RNF125	0.00183484
ZNF846	0.00184706
SATB1	0.00184984
MACROH2A2	0.00186571
SOCS1	0.00187966
H3C6	0.00189389
FHIT	0.00190696
HID1	0.00198928
CDR2L	0.00199234
GSEC	0.0020121
BCL2	0.0020183
GNPDA1	0.00202264
LINC01679	0.00204679
KRT14	0.00205826
SNAPC4	0.00208742
PIP4K2C	0.00209815
DDX54	0.00211685
BCAP31	0.00217279
PSMD9	0.00219671
CLSTN3	0.00222801
LAMP3	0.00223732
LIPH	0.00224945
RCSD1	0.00232765
NACC1	0.00233019
SNX33	0.00234337
CXCL1	0.00234558
PTGDS	0.00238037
HGH1	0.00242151
CXCL10	0.00242566
TMED2-DT	0.00245716
PSME2	0.00245772
AARS1	0.00246468
DUSP5	0.00248094
MX1	0.00248107
CHEK1	0.00248907
LINC01503	0.00251832
TSHZ1	0.00252898
BMP7	0.00253349
MAN2A2	0.00257097
DDX60L	0.00259402
DNMBP	0.00262362
TMEM250	0.00264085
AF131215.5	0.0026836
CD34	0.00270996
TNFRSF4	0.00278681
HGF	0.00280406
ARHGAP26	0.0028264
SAMD1	0.0028425
NEIL1	0.00287553
PLAC8	0.00290432
KIAA1549L	0.00293567
RBPMS	0.00303933
RSAD2	0.00304877
CEACAM5	0.00308505
TYMP	0.00309288
MFSD3	0.00310194
SAMHD1	0.00310307
RTP4	0.00314844
CAND2	0.0031487
SH3BGRL2	0.0031929
DNASE2	0.00319479
GAS7	0.00319598
AC016831.1	0.00321316
CLEC10A	0.00323722
GBP1	0.00325212
CADM1	0.00327383
SPATA18	0.00327714
PIK3AP1	0.00329471
TBC1D12	0.00331051
CXCL9	0.00338677
PLPP1	0.00339736
TKT	0.00346804
DLC1	0.00347271
MPC1	0.00348479
HS6ST2	0.00348504
SLC25A10	0.00349153
PRKCB	0.00349271
LPCAT4	0.00349444
DHRS3	0.00353555
SHC1	0.00356176
CMPK2	0.00356893
BST2	0.00361145
AC093330.3	0.00361489
GKAP1	0.00364329
LCN2	0.00364948
ZNF439	0.00365103
RIPOR2	0.00368443
MIGA2	0.00369875
RHOJ	0.00370635
LARGE1	0.00374083
PRKCSH	0.00382473
PDCD1LG2	0.00383782
PDE1B	0.00385076
TIE1	0.00388357
F8	0.00394466
NR4A1	0.00396075
THSD7A	0.00401253
RAB15	0.00406243
STIM1	0.0040668
TIGD1	0.00410766
ZC4H2	0.00410795
AC012651.1	0.00412518
MLLT10	0.00412685
TMPRSS11D	0.0041432
DLGAP1-AS2	0.00414498
ACCS	0.00415164
AMFR	0.00417256
ADAMTS9-AS1	0.00420268
LINC00472	0.00420754
IL12RB2	0.00420905
ATP2A3	0.00423082
ANO5	0.0042436
TESC	0.00425704
BEX4	0.00426854
TNFAIP8L1	0.00430351
G6PD	0.00433216
EXOSC2	0.00436872
ISG15	0.00437518
LARGE2	0.00437765
RASGEF1B	0.00438771
PIK3R1	0.00445796
PLD1	0.00450294
SLC9A9	0.00451172
EPHX2	0.00454846
ZNF107	0.00461201
RNF208	0.00461996
CDHR3	0.00465734
FAM149A	0.004695
CMTM4	0.00469766
ADCY5	0.0047023
LBX2-AS1	0.00470421
AQP1	0.00471029
EPPK1	0.00473451
KRT17	0.00473764
ATP10B	0.00474049
GOLGA8O	0.00482005
AL157827.2	0.00482432
KYNU	0.00484067
RNF10	0.00484362
PSMB10	0.00492492
ARHGAP6	0.00492492
ITGA10	0.00492492
B4GALT2	0.00504814
ANKRD35	0.00505471
MGST2	0.0050894
SEMA3G	0.0051063
WDR5	0.0051434
JAM3	0.00519925
UAP1L1	0.00523379
ETHE1	0.0052539
SLC16A6	0.00528796
PRKAA2	0.00531126
SH3BP5	0.0053438
MT1X	0.00537978
IFI6	0.00540136
CIT	0.00540484
EXD3	0.00540939
RPS6KA4	0.00541534
FAM110B	0.00545711
MECOM	0.00546781
HOPX	0.00547001
AC016831.6	0.00550702
ZDHHC12	0.0055674
PCAT6	0.00561727
ZNF165	0.00561987
BOC	0.00564604
CCND2	0.00569778
AK9	0.00570072
FBLIM1	0.00572639
NIFK	0.00572883
MYLK4	0.00574852
FGF2	0.00576445
TFAP4	0.00580398
AC074117.1	0.00580904
ZER1	0.00585559
GABRR2	0.00595443
PARP10	0.00595753
PPP1R16B	0.00600912
IFIT5	0.00605155
ZBTB33	0.00606474
SHTN1	0.00609177
LINC01422	0.00612349
RITA1	0.00616875
ICA1L	0.00625499
MBNL1-AS1	0.00629504
HOXB4	0.00632216
ZNF382	0.00635505
ZFYVE1	0.00636417
APOL6	0.00636773
ZFP28	0.00636802
SLC25A22	0.00640379
MAP2K6	0.00642449
SEMA4D	0.00643678
CEL	0.00643839
PER2	0.0064695
APOL4	0.00648295
ORC5	0.00649206
UBL4A	0.00650113
CEACAM6	0.00654254
FLAD1	0.00654742
PLXNA3	0.00659063
CDKN2B	0.00663087
CACNA2D3	0.00664663
PRDX1	0.00665179
IFI44	0.00672341
SPNS2	0.00673357
NR4A2	0.00678217
CCDC71L	0.0068196
CELF2	0.00687708
F8A3	0.00689147
RCE1	0.00699954
HECTD4	0.0070331
GPRASP1	0.00706574
DNAH17	0.00712
GPAT3	0.00712928
VAC14	0.00713506
MTERF3	0.00726835
BCL2L11	0.00730689
KCNT2	0.00731967
A2ML1	0.00733557
ATP10A	0.00734675
PDE1C	0.00738402
RALGDS	0.00741016
C1orf35	0.00745221
IRAK3	0.00745237
HOTAIRM1	0.00754778
SERTAD1	0.00757605
CCL28	0.00759061
OPN3	0.00761634
TFEC	0.0076736
CDC37L1	0.00768604
CACNA2D1	0.00776376
EEPD1	0.00778322
SLC25A1	0.00780327
CUBN	0.00780386
ME3	0.00781436
IL32	0.00783619
UBN1	0.00784518
H3C8	0.00787365
ACP5	0.00797569
S100B	0.00800432
SYNGR1	0.00804758
PLAC9	0.0080912
PAX9	0.00811252
EGFL7	0.0081184
AP1S2	0.00812159
CGNL1	0.00817623
FRMD3	0.00818542
BCO2	0.00821818
PAQR8	0.00824904
PATL1	0.00826386
CGN	0.00831549
SESN2	0.00836388
H3-2	0.0083782
DQX1	0.00838674
DIPK2B	0.00839319
ZNF862	0.00853721
NIBAN1	0.00855708
SURF2	0.00855987
CEACAM1	0.00861103
LRCH1	0.00868421
COL28A1	0.00872036
CISH	0.00876681
OAS1	0.00876953
CRAT	0.00882116
PARP14	0.00882395
CORO2B	0.00884343
H2AC16	0.00884348
H2AC4	0.00884457
FOXRED2	0.00885375
SLC10A3	0.00888432
AIM2	0.00889739
FAM228B	0.00898207
B4GALT6	0.00903138
KIAA1841	0.00904293
ALDH1L1	0.00904508
NTAQ1	0.00907217
ZYG11A	0.0090742
B2M	0.00913991
LNX1	0.00915907
LMCD1	0.00920136
HOMER3	0.00921701
TARBP2	0.00924314
IER5L	0.00925512
ISOC1	0.00928757
ALDH7A1	0.00936713
C5	0.00939548
FBXW4	0.00944699
KLK13	0.00952666
L3HYPDH	0.0095306
NFIC	0.00966356
CSTA	0.00967412
ZFAND2A-DT	0.0096748
AC022034.1	0.00967601
CYP27A1	0.0096782
CORO6	0.00974339
ANKRD22	0.0097626
PCNX3	0.0097631
IFIT2	0.00982223
TXLNB	0.00982912
ZMYND11	0.00998877
COBLL1	0.0100204
CDA	0.0101423
S100A8	0.0101606
DOLK	0.0103169
GNE	0.0104504
METTL25	0.0104556
CYP4F11	0.0104693
IL4I1	0.0104856
S1PR4	0.0105256
NUDT15	0.0105591
NAAA	0.0105591
CDK2AP2	0.0105762
MMP9	0.0106054
RYR3	0.0106252
PECAM1	0.0106567
SEC14L2	0.0107238
C1orf116	0.0107267
TMEM44	0.0107306
MARS1	0.0107408
ATP8A1	0.0107593
TSPAN10	0.0107679
IRAK1	0.0107712
CDYL2	0.0107876
LINC01232	0.0108277
CCDC149	0.0108287
CLDN5	0.0108785
TMC7	0.0108856
SEPHS2	0.0109004
ADAMTS7	0.0109246
ANO2	0.0109807
BCL7A	0.0110428
ALOX12	0.0110673
USB1	0.0110967
GADD45G	0.0111004
CSRNP1	0.011106
STK33	0.0111266
PCDH7	0.0111295
FGD5	0.0111563
ARHGEF37	0.0111603
SHE	0.0111829
HOXA4	0.0111831
ZNF132	0.0112199
H2BC7	0.0112218
CLEC5A	0.0113029
HS3ST1	0.0114123
PADI1	0.0114178
SLC50A1	0.0114322
HAVCR2	0.0114667
DIP2C	0.0115155
DNAH2	0.0115497
LINC01473	0.0115694
ZBED2	0.0115903
DVL3	0.0116029
ERCC6L	0.0116766
ZSWIM5	0.0117744
ADTRP	0.0117959
HDX	0.0119335
IL1RN	0.0119882
SELENBP1	0.0120413
AC022364.1	0.0120885
E2F3	0.012103
TEK	0.0121798
PPP1R3B	0.0121965
METTL26	0.0122227
TMCO4	0.0122667
REM1	0.012269
TROAP	0.0123366
KCNAB3	0.0123652
CPED1	0.0123715
AC058791.1	0.0123822
FUT3	0.0124026
TRIM11	0.012441
GRHL1	0.0124701
DDIAS	0.0124793
UPK1B	0.0125477
FBXW9	0.0125526
ATP1B3	0.0125995
SDS	0.0126866
ADAMTS6	0.0127178
COLGALT1	0.012724
MEOX1	0.0127335
S100A7	0.0127606
INKA2	0.012824
RIPK2	0.0128951
SPATS2	0.0129075
CERS2	0.0129566
CDH23	0.0130152
MEPCE	0.013053
ZBTB4	0.013082
JCHAIN	0.0131641
TMEM80	0.0131747
C21orf58	0.013187
MAGI3	0.0131946
CDC7	0.0131994
ODF2	0.0132061
B4GALNT1	0.013224
TMEM201	0.0132294
FCGR2B	0.0132646
ARMC7	0.0133309
VSIG10	0.0133975
NIPSNAP1	0.0134025
PRR7	0.0134388
TKFC	0.013515
UBA7	0.0135555
H3C7	0.0136261
CD302	0.0136305
DENND10	0.0137663
HSPH1	0.0138584
TMSB10	0.0138868
FOXN2	0.0138984
AC234917.3	0.0139488
TP53	0.0139823
ABO	0.0139948
WNK2	0.0140354
SNCAIP	0.0140982
RUNX3	0.0141279
TMEM43	0.014181
LINC00511	0.014247
TMEM220	0.014273
NUDT19	0.0143182
SESTD1	0.0143371
CLCA4	0.0143458
CDH5	0.0143469
PER3	0.0144262
STAT1	0.0144284
AGL	0.0144334
EPHX3	0.0144515
PCDHGA12	0.0144675
NLRC5	0.0144918
LRP8	0.014514
PIM2	0.0145387
ADHFE1	0.0145688
RNF103	0.0145732
GABRP	0.0146671
H3C3	0.0146673
WDR4	0.0147442
THAP11	0.0147694
FLI1	0.0148064
FXYD3	0.0149098
TONSL	0.0149191
RAB11FIP1	0.0149296
TOR1AIP1	0.0149334
SBSN	0.0149384
UBTD1	0.0149459
RNF180	0.015013
PLEKHF1	0.0150377
HK3	0.015077
SETMAR	0.0150987
CCN4	0.015122
TTC28	0.0151524
CRACD	0.0152526
IRF9	0.0152819
MYL5	0.015353
LINC00957	0.0153551
SNHG14	0.0154292
CHRAC1	0.0154579
DOCK8	0.0154741
NPIPB15	0.0154854
LMBR1L	0.015488
UTP18	0.0155082
TMEM45B	0.0155182
ANP32B	0.0156036
AVPR1A	0.0156164
CAPN14	0.0156226
MTX1	0.0156904
DYNC2I2	0.0156929
KIF3C	0.0157356
DOLPP1	0.0157677
STEAP3	0.0158148
GFRA1	0.0158754
AC073046.1	0.0159151
AFF2	0.0159171
OVGP1	0.0160491
UNC13D	0.0161839
GRINA	0.0161893
AP4B1	0.0161988
ZNF366	0.0162118
NFIB	0.0162313
ZNF774	0.0162317
FAM50A	0.0162729
PRDM5	0.0164209
GPM6B	0.0164319
PSMD10	0.0165026
DNAJC14	0.0165177
SDF2L1	0.0165641
PEBP1	0.0165741
SERPINB1	0.0166141
TBX1	0.0166257
FAM13C	0.0166289
IFIT1	0.0166443
ZP3	0.0166597
TACC3	0.0166866
TMEM104	0.016713
LINC02487	0.0167664
TMEM131L	0.0168048
GIMAP5	0.0168467
CD86	0.0169246
SH3GLB2	0.0169582
BEST1	0.0169953
BGN	0.0170015
CBX8	0.0170305
P2RX1	0.0170575
ANXA1	0.0170655
NUP50	0.0171396
PREX2	0.0171517
PTPRB	0.0171517
LY6E	0.0171722
NFATC2	0.0171836
LINC01521	0.0172106
MDK	0.0172544
PDZD2	0.0173022
EVA1C	0.017328
PRICKLE2	0.017351
PCDHGA11	0.0173683
FZD4	0.0174703
KIAA1522	0.0174962
GNL3L	0.0175058
NBEA	0.0175144
BAZ1A	0.0175189
TNFAIP3	0.0175249
ARHGAP32	0.0176286
JUND	0.0176416
CYP3A5	0.0176548
SLC25A20	0.0177042
LPAR2	0.0177249
TOM1L2	0.0177792
VAT1	0.0177919
PCCA	0.0177956
PCDHGB7	0.0178177
R3HDM1	0.0178334
SLC2A1	0.0178585
CPLX1	0.0179145
XXYLT1	0.0179881
WWTR1-IT1	0.0180095
FAM135A	0.0180623
AC055811.1	0.018063
GDAP1	0.0180899
GDF15	0.0181474
ZC3H3	0.0181598
CYP2J2	0.0181651
ALOX15B	0.0181822
ZNF677	0.0181919
SHARPIN	0.0182327
ZBTB20	0.0182361
PNPLA7	0.0182604
TIAM1	0.0183231
CDH24	0.0183445
PHETA1	0.018459
CPEB4	0.0184705
FHAD1	0.0184741
ALAD	0.0184983
B3GNT9	0.0185564
TIMM8A	0.0185874
PLEKHG4B	0.0185944
TOR3A	0.0187074
GLUL	0.0187396
ZMYND19	0.0189005
TMEM30A-DT	0.018992
IL6ST	0.019052
SREBF1	0.019081
ALS2CL	0.0192361
EHHADH	0.0192436
PSMG1	0.0192659
FADD	0.0192868
COA6	0.0193286
FANCE	0.0193591
PYGO2	0.0193743
HIGD1A	0.0194601
RAC2	0.0194781
RPS21	0.0195495
BUD23	0.0195643
TMEM9B-AS1	0.0196785
EPAS1	0.0198164
H3C10	0.0198531
BLOC1S3	0.0199148
BICD1	0.0199785
SMIM10L2A	0.0200706
PLCL1	0.0201214
ADCK5	0.0201323
GEN1	0.0201325
SLC9A1	0.0202361
BATF2	0.0203338
SPACA9	0.0203381
EMP1	0.0203906
ACSL5	0.0204171
PRCC	0.0205684
ANKRD13A	0.0205743
CDKL5	0.0206061
FBXL6	0.0207307
LMO2	0.0207663
STC2	0.0208098
P2RY6	0.0208214
MID2	0.0208851
COX7A1	0.0208991
BTG2	0.0209113
PFKFB2	0.0209861
MTERF2	0.021042
SLC44A2	0.0210597
CDKN2AIP	0.0211392
YOD1	0.0211923
N4BP2L1	0.0212517
MYO7B	0.021272
SLC35B2	0.0213022
DUOXA1	0.0213047
SIK2	0.021319
GALNT18	0.0214652
CDCA7L	0.0214876
NCOA1	0.0215403
SLC5A6	0.0217206
MLPH	0.0217258
MRPL4	0.0217335
CDK1	0.0217928
ALDH6A1	0.0218137
ITGA1	0.0218485
MLLT3	0.0218828
MAOA	0.0219158
RPN2	0.021926
PFDN4	0.0219479
ZFP92	0.0219569
ARHGAP10	0.0220088
DENR	0.0220765
GMPR	0.0220804
CIPC	0.0220932
SERPINB9P1	0.0221686
PRAG1	0.0221912
LINC00641	0.0222302
GIPC1	0.0222721
XPC	0.0223958
CENPA	0.0224157
TFAP2A	0.0224479
SGSM2	0.0225116
NUP62CL	0.0225571
IARS2	0.0226113
TMEM106C	0.0226309
OSBPL10	0.0226391
ICA1	0.0226936
ZNF25	0.0227022
MRPL21	0.02273
MME	0.0227312
SLC39A4	0.0227412
NUS1	0.0227476
DAGLA	0.0227593
COX6B2	0.0227766
SFRP4	0.0227827
AL353807.5	0.0228582
ASPG	0.0228692
NATD1	0.0229149
WARS1	0.02292
DNAJA1	0.0232758
SSBP2	0.0232778
KITLG	0.0233221
ABCA1	0.023406
RALGAPA2	0.0234562
MAP3K8	0.0234994
N4BP3	0.0235505
HELLS	0.0235889
AOX1	0.0236469
NKX3-1	0.0236753
CCNQ	0.0237478
GULP1	0.0237601
AP000547.3	0.0237751
ATF5	0.0237879
NFKBIE	0.0237992
DDX55	0.0238269
ATP6V1D	0.0238713
PELI1	0.0239579
VWF	0.024008
DDX18	0.0240444
TNNI2	0.0240638
COL27A1	0.0241612
FUT6	0.024239
JADE2	0.0243149
PARP12	0.0243965
NAALADL2	0.0244083
RIOK3	0.0245548
PDZRN3	0.024577
GPRC5A	0.0246615
TRPV3	0.0246658
AC018529.2	0.0246886
SLC37A1	0.0247158
COTL1	0.0247165
ADCY6	0.0247464
TDP1	0.0248168
LINC-PINT	0.0248592
AC105020.1	0.0248682
ELK1	0.0249316
CENPN	0.024974
ZADH2	0.025063
XACT	0.0251038
H3C11	0.0251222
TCEAL1	0.0251586
ZNF273	0.0252034
RAMP3	0.0252082
PLEKHB1	0.0252769
ACP3	0.0253091
CAPS2	0.0253162
MAZ	0.0253428
SMOC2	0.0253786
AP3M2	0.0253993
LIMK1	0.0254389
ILF2	0.0254438
IL2RB	0.0254736
CCNE2	0.0255051
AC005972.3	0.0255243
CHAF1A	0.0255246
PLCD1	0.0255326
ATP6V1E2	0.0255926
POLA2	0.0256962
RHCG	0.0258229
ALDH1A3	0.025836
CCDC171	0.0258716
RC3H1	0.025922
RAVER1	0.0259442
ZSWIM8	0.0260018
NUTF2	0.0260098
SNRPN	0.0260768
TMEM38A	0.026107
MYEOV	0.0261201
ZNF583	0.0262043
GABRE	0.0262441
AC109587.1	0.0262825
CCDC6	0.0262915
MTHFD1L	0.0263242
ATP13A3	0.0263263
TGM1	0.0263893
AL512625.3	0.0264354
LOXL1	0.0264422
TEAD3	0.0264703
LONRF3	0.0264972
EBF1	0.0265297
PPARGC1A	0.0265842
ZNF74	0.0266273
LONRF1	0.0266547
MINDY1	0.0266689
PILRB	0.0267478
FOSL2	0.0267495
TECR	0.0268154
SHROOM3	0.0268325
DPM2	0.0268692
SH3D19	0.0269119
CA5B	0.026935
CLEC14A	0.027
ANO8	0.0270002
AC016831.4	0.0270078
WNK1	0.027009
NR4A3	0.0270601
ARHGAP30	0.0270638
SNTB1	0.027115
MGLL	0.0271309
HIPK2	0.0271312
IDH2	0.0271802
NOS3	0.0271817
IFIT3	0.0272516
CCNB2	0.0273514
PID1	0.0273534
RASSF5	0.0274082
OSTC	0.027416
SLC25A27	0.0274168
FOXP1	0.0274612
CH25H	0.0275154
ABCC2	0.0275155
TNS2	0.0276445
CLIP1	0.0276928
ATP13A4	0.0277072
DNALI1	0.0277155
ALG8	0.0277527
CPSF1	0.0278044
MELTF-AS1	0.0278504
CHPT1	0.0279433
TRPS1	0.0280121
ARMCX1	0.0280269
PSRC1	0.0280886
NLRX1	0.0281127
TTLL3	0.0281292
FGFR1	0.0281714
PTPN21	0.0281954
MMD	0.0282126
NPR1	0.0282237
ARID5B	0.0282544
MLYCD	0.0282568
HSBP1L1	0.0282627
GCOM1	0.028301
FAP	0.0283084
EPB41L4A	0.0283478
MB21D2	0.0283481
ID4	0.0284181
IQGAP3	0.0284214
H2AC13	0.0284254
CERCAM	0.0284819
FBXO30	0.0285134
GSTM5	0.0285687
AC010300.1	0.0286137
OGFRL1	0.0286831
RASSF3	0.0286837
APOBEC3G	0.0287268
KDF1	0.0287393
CCM2L	0.0287477
PCSK7	0.0288064
SPOP	0.0289098
ELFN1	0.0289465
MYCT1	0.0289504
POLE2	0.0290451
ZNF710	0.0290563
PRDM1	0.0291393
WASF3	0.0291686
ZNF208	0.02919
PLEK2	0.0292024
AKNA	0.0292046
AF131215.6	0.0292192
MEX3D	0.0292458
MLF2	0.0293125
ATAD3A	0.0293318
GATM	0.0293595
NR2F1	0.0293694
FOXF1	0.0293814
CAPG	0.0294048
KAT6B	0.0294687
AL031846.2	0.0295623
IFIH1	0.029574
NME1	0.0295984
IL1RL1	0.029639
OASL	0.0296678
ARHGAP15	0.0296698
SESN1	0.0297107
KLHDC8B	0.0297453
NRGN	0.0297744
DPP3	0.0298402
NCCRP1	0.0298973
PPM1G	0.0299288
ZFAS1	0.0299846
PAK3	0.0300892
ABCA6	0.0301385
ADCY2	0.0301455
BTNL9	0.0301677
C1orf21	0.0302464
GGH	0.0302602
RTKN	0.0302641
EHD3	0.0302896
ENTR1	0.0303093
UAP1	0.0303178
EDARADD	0.0303679
PRSS27	0.0303688
CLEC3B	0.0304174
DDX39A	0.0305069
MIR1915HG	0.030507
H2AC14	0.0305659
AC132872.1	0.0305709
GPCPD1	0.0307861
TEX9	0.0307998
ENDOU	0.0308331
KCNN3	0.0308679
ELOVL6	0.0308952
SLC6A16	0.0310496
PIK3C2B	0.0310621
ANK2	0.0310767
SLC34A3	0.0310945
H3C12	0.0311461
PARP9	0.0312244
PDXDC2P-NPIPB14P	0.0312369
PDK2	0.0312486
SNCG	0.0312749
CTNNA1	0.0313013
FAM167A	0.0313374
RERG	0.0313562
KRT4	0.0313668
SERPINB2	0.0314357
MYORG	0.0314532
RHNO1	0.0315669
ZNF319	0.031581
NFIX	0.0317047
PODN	0.0317434
ITM2A	0.0317636
GLI2	0.0317857
PPM1L	0.031938
PGP	0.0319892
DCLRE1B	0.0320197
PIP5K1C	0.0320352
ACAT1	0.0320636
TMEM273	0.0320727
C1orf122	0.032089
MASTL	0.0320924
ZGRF1	0.0321007
CLU	0.0321161
LSM5	0.0321223
ANO10	0.0322245
GARNL3	0.032232
MAGI2	0.0322602
CBX1	0.0322604
STRA6	0.0322706
GALNT16	0.032308
NUDCD1	0.0323449
PPP1R9A	0.0323475
TRPM6	0.0323482
LAMA2	0.0324019
CCNI	0.0324599
PWWP2B	0.0324664
SLC16A7	0.032541
S100A9	0.0325432
NRTN	0.032562
CLP1	0.0325839
ADAMTSL5	0.0326061
FAT4	0.0326716
KHSRP	0.0327589
SLC25A5	0.0328723
ADGRG6	0.0329041
CXCR2	0.032919
AP003352.1	0.0329332
TTC30B	0.0329685
DELE1	0.0330255
BVES	0.0330418
TNIK	0.0330569
MRPS25	0.0330643
CUX1	0.0330692
DSC3	0.0331704
SERPINB13	0.0332168
SNED1	0.0332802
IGF2BP2	0.0334025
AL078590.2	0.033451
ZNF618	0.033532
LRRC17	0.0335482
RDH10	0.0335831
FBXO42	0.0336361
CPT1B	0.0336371
LINC00513	0.0336429
PALM	0.0336664
UGCG	0.0337362
PHC1	0.033741
CHEK2	0.0338116
EIF4EBP3	0.0338633
NR2C2AP	0.0338702
SH3RF2	0.0339227
PHYHIP	0.0339571
SEPTIN6	0.0339881
SNHG22	0.0339973
NT5C2	0.0340109
KIAA1217	0.0340871
ACBD6	0.0343563
ACKR3	0.0343956
ANXA3	0.0344624
GAREM2	0.0345028
RALGPS1	0.0345102
AC092718.4	0.0345205
ADCY4	0.0345313
NHSL2	0.0345474
TRIM59	0.0345767
AC015712.2	0.0346932
SLC38A5	0.0347309
JAK2	0.0347644
MAP3K9	0.0347759
FAM174C	0.0348597
MORC2	0.0349098
GPT2	0.034986
H2BC15	0.0349909
CAMK2G	0.0350212
FADS1	0.0350715
CPSF2	0.0351882
NANP	0.0352536
CALM1	0.0353018
PPP1R14B	0.0353128
MRPS34	0.03536
EXO5	0.0354487
TGFBR3	0.0356147
HOXD8	0.0357478
TPPP	0.0358003
APOD	0.035817
GIMAP7	0.0358358
SUV39H1	0.0358601
RPL39L	0.0358801
HEY1	0.0358835
PAQR7	0.0358881
ACSS3	0.0359129
AKR1B1	0.0359224
MAGI1	0.0359289
AC008149.2	0.0360181
C1orf74	0.0360623
SASH1	0.0360662
BCAS1	0.0360886
SNX6	0.0361062
FBXW7	0.0361272
SRXN1	0.0362049
VMA21	0.0362389
ZNF790	0.0363024
FBXO6	0.0363905
VANGL2	0.0363982
SYNE1	0.0364015
FARSA	0.0364625
SF3B4	0.036484
EIPR1	0.0364976
PAK1IP1	0.0365363
SPRR2A	0.036613
MAOB	0.036636
TCF21	0.0366432
PSMA7	0.0366738
TSKU	0.0367181
RAB32	0.0367232
ADAMTSL4	0.0367387
EIF2S2	0.0367533
C14orf119	0.0367609
AGAP2-AS1	0.0369105
CNKSR1	0.0369236
LOXL2	0.0369993
SLC25A17	0.0371293
BBS2	0.0371508
TXNRD1	0.0371601
GNA12	0.0371888
CHST11	0.0372271
NR2F2-AS1	0.0372435
ELF4	0.037251
KIF26B	0.0372887
LSM1	0.037307
CEP131	0.037335
OPHN1	0.0373601
NPDC1	0.0375295
KRT78	0.0375685
SET	0.0375783
GPN1	0.0375783
CEP290	0.0375849
FBXO45	0.0375953
SERPINB3	0.037674
IFITM3	0.0376975
LINC02615	0.0378326
ABCA3	0.0378641
FAM180A	0.0379121
B4GALNT4	0.0379192
GET3	0.0379414
PLXNA2	0.0380036
TFDP1	0.0380335
RHBDD3	0.038069
NRARP	0.0381133
ITPR2	0.0381633
CIAO2A	0.0381745
AHDC1	0.0382649
AC092171.3	0.0382836
GPN3	0.0382854
FAM219B	0.0382891
H2BC6	0.0382965
B3GNT7	0.0383694
CD93	0.0383794
RPL22L1	0.0383823
KCNAB1	0.0384721
CLINT1	0.0384802
GXYLT2	0.0384888
PNPLA2	0.0386159
FBLN1	0.038716
MNAT1	0.038723
ACADSB	0.0392024
CDK18	0.0392153
BRI3BP	0.0392413
LHFPL6	0.0392817
LAMTOR2	0.0393665
ULK3	0.0394249
LTBP4	0.0395125
PFKFB4	0.0396296
ARTN	0.0397854
AREG	0.0397857
FAM102A	0.0398373
AK3	0.0398817
SELENOP	0.039888
ADCY9	0.0399495
YDJC	0.0399941
NCAPD3	0.0400276
TXNDC9	0.0400603
RGS11	0.0401154
SKP2	0.0401474
TDRD3	0.0401531
TMEM254-AS1	0.0404428
ABCC5	0.0404548
ABLIM2	0.0404643
TMF1	0.0404867
HERC5	0.0405242
PALM2AKAP2	0.0405287
GALNT6	0.0406725
ABAT	0.0406901
GRHL2	0.0406913
AC245060.6	0.0406971
TPCN1	0.0407118
SOX12	0.0407624
BHLHE40-AS1	0.0408073
LPP	0.0408391
CLSTN1	0.0408671
GIMAP6	0.0408762
CHAC1	0.0409997
PNRC1	0.0411446
PCDHB11	0.0411946
KAT2B	0.0412452
TTC39A	0.0412455
C2orf27A	0.0412472
AP000487.1	0.0413334
CDK2	0.0413659
BEND3	0.0413892
TNFRSF12A	0.0414268
TLE2	0.0414581
PPP1CB	0.0414674
C1RL-AS1	0.0414863
MEF2D	0.0414881
HSDL2	0.0415272
TSC22D3	0.0416687
CTTN	0.0418874
DYNLT3	0.0419077
ZNF10	0.0419497
KIF4A	0.042012
P4HTM	0.0420391
ABCA12	0.0420886
MIR205HG	0.0422047
MIR29B2CHG	0.0422346
COX17	0.0423811
SCARA3	0.0424112
SPDYE3	0.0424241
SUSD4	0.0424817
FHOD3	0.0424887
MSANTD3	0.042514
ZNF429	0.0425195
PES1	0.0425897
TMX1	0.0426122
MET	0.0426515
KCND2	0.0426671
PELO	0.0426819
C4orf46	0.0427689
ALG3	0.0428692
SMPD4	0.042875
SLC16A9	0.0428921
GALNT15	0.0430378
H2BC17	0.0431353
GPRC5B	0.043158
TFAP2C	0.0431827
TOP1MT	0.0432279
LAMTOR4	0.0432468
RGPD2	0.0433137
SPRY4	0.0435335
TMEM203	0.0435485
ZNF749	0.0435491
H4C3	0.0435747
PXDN	0.043599
S100A2	0.0437247
SLC25A24	0.0437642
DOP1B	0.0437921
H2AC11	0.0438136
FCER1G	0.0438273
MRNIP	0.0439079
GID4	0.0439474
KCTD12	0.0439567
PDGFA	0.0440119
YEATS2	0.0440126
CCDC120	0.0441213
GINS4	0.0441841
IQCN	0.0441887
KEAP1	0.0442582
CENPO	0.0442592
TAPT1	0.044312
TMEM185B	0.0443284
KLF2	0.0443966
TNFSF10	0.044441
SPINK5	0.0445271
GJA4	0.0445535
PLA2G7	0.0446008
HS6ST1	0.0446026
H4C9	0.044678
ERO1A	0.0447433
TMEM9	0.0447468
SCAMP5	0.044815
AF165147.1	0.0448165
SMYD5	0.0448228
PDIA4	0.044847
LSP1	0.0449731
GCLM	0.04501
ARRB1	0.0450771
CCL19	0.0451103
ANKRD29	0.0451569
TNFRSF10D	0.0455195
RRAD	0.0456028
SLC49A3	0.0456072
TMPRSS11A	0.0457076
SPAG16	0.0457327
RNF169	0.0458632
NCALD	0.0459108
AC011676.1	0.0459728
KCNC3	0.0459998
FBXL17	0.0460432
BNC1	0.0463141
AC092053.3	0.046353
PADI2	0.0463971
CHP1	0.0464263
VSNL1	0.0465143
SLC26A6	0.0465837
TRPC6	0.0466136
PDLIM2	0.0467084
TSPAN6	0.0467088
FOS	0.0467964
UCHL1	0.046801
ZNF667-AS1	0.0468204
TAMALIN	0.0471696
KNOP1	0.0471872
CXCL16	0.0472764
MIR4435-2HG	0.0473235
CFLAR	0.0473352
ERVK13-1	0.047347
CENPU	0.0474354
MPLKIP	0.0474439
FYB1	0.047452
MIR600HG	0.0474681
TMEM159	0.0474888
IL33	0.0475714
DHRS12	0.0475953
ARHGAP31	0.0476743
CTSD	0.0476935
DYRK3	0.0477081
IKBIP	0.0477318
POLR1F	0.0478102
SLC52A2	0.0478808
TNS4	0.0479336
ITPKC	0.0479606
ANXA11	0.0480218
ABCA10	0.0480506
DDX11	0.0480799
ZNF71	0.0480842
ITGB7	0.0481345
BLM	0.0482025
UBASH3B	0.0482212
VSIR	0.0482621
WTIP	0.0482688
CLN6	0.0482871
RNF11	0.0483299
RECK	0.0483876
MGAT2	0.0485481
ZBTB7C	0.0486464
CHIC2	0.048745
RORA	0.0487569
ZBTB47	0.0487787
FANCG	0.0488591
IMPDH1	0.0488607
ZDHHC21	0.0488898
DROSHA	0.0489354
PBX1	0.0489427
ADORA2B	0.0489472
COL21A1	0.04896
JAZF1	0.0489611
AKR1C1	0.0490064
GCNT3	0.0490115
PLAG1	0.0490505
SLC11A1	0.0490727
SOCS2	0.0491158
RBBP8	0.0492061
KIF24	0.0492118
PUS1	0.0492306
HOXC6	0.0492349
PTGFRN	0.0495535
NACC2	0.0496047
C3	0.0496062
CKAP2	0.0496099
DEAF1	0.0496808
PARD6B	0.0497658
CAPN5	0.0498095
CTTNBP2	0.049818
USP5	0.049819
ENPP4	0.0498619
CXCL17	0.0499851
