# Supplementary material for: Clinical and Functional Characterization of CD-NTase Enzymes in Esophageal Squamous Cell Carcinoma
Source: J Cancer. 2025 Jun 12;16(9):2822–36. doi: 10.7150/jca.100226 (PMC12244066; doi:10.7150/jca.100226)
Supplement: Supplementary file 1 — Supplementary figures and tables. [file jcav16p2822s1.zip › Supplementary materials/Supplementary Table/Table S8.xlsx]

## Sheet: Sheet1
Table S8 DEGs between sh-MB21D2 and sh-Ctrl KYSE30 cells
GENE	baseMean	log2FoldChange	lfcSE	stat	pvalue	padj	change
SLC6A14	913.498	4.27734	0.2312	18.5006	2.04122e-76	2.98345e-72	UP
IGFBP5	3542.04	2.8601	0.202659	14.1128	3.16529e-45	2.3132e-41	UP
KRT4	2509.38	2.37472	0.193524	12.271	1.29678e-34	6.3179e-31	UP
SPRR3	2681.99	1.71886	0.168302	10.213	1.7347e-24	6.33861e-21	UP
CEACAM5	137.589	3.24841	0.332485	9.7701	1.5131e-22	4.42308e-19	UP
SERPINE2	1469.31	1.96437	0.208604	9.41675	4.65277e-21	1.13341e-17	UP
AMMECR1	1083.76	-1.6757	0.194022	-8.63665	5.78862e-18	1.20866e-14	DOWN
SULT1E1	109.598	2.82573	0.332177	8.50671	1.78944e-17	3.26932e-14	UP
FGF12	1533.97	1.60561	0.191051	8.4041	4.31168e-17	6.54496e-14	UP
KRT6A	359.704	1.79529	0.213733	8.39965	4.47794e-17	6.54496e-14	UP
SPP1	775.219	1.68666	0.208288	8.09773	5.59957e-16	7.4403e-13	UP
SLC1A5	4338.44	-1.4323	0.180888	-7.91816	2.41043e-15	2.9359e-12	DOWN
IL6ST	1038.27	-1.70677	0.2177	-7.84002	4.50482e-15	5.0648e-12	DOWN
PPT1	5038.62	-1.30445	0.167349	-7.79481	6.45052e-15	6.73434e-12	DOWN
MEST	1062.66	-1.60171	0.20634	-7.76248	8.32866e-15	8.11544e-12	DOWN
RPL41P1	190.155	2.44101	0.320395	7.61877	2.56101e-14	2.33948e-11	UP
UPP1	707.666	-1.62084	0.216013	-7.50344	6.21661e-14	5.34483e-11	DOWN
KDELR2	4936.7	-1.21879	0.164768	-7.39703	1.39266e-13	1.13084e-10	DOWN
NSF	1057.76	-1.41823	0.197018	-7.19848	6.08855e-13	4.6837e-10	DOWN
ZFAS1	1233.26	-1.43456	0.201855	-7.1069	1.18682e-12	8.6307e-10	DOWN
TNS1	149.782	2.21389	0.311779	7.10084	1.24004e-12	8.6307e-10	UP
SPARC	56.8267	-3.27377	0.464679	-7.04522	1.85163e-12	1.23016e-09	DOWN
PUDP	358.959	-1.61878	0.231977	-6.97818	2.99036e-12	1.90031e-09	DOWN
CYBRD1	895.467	1.28144	0.185094	6.92319	4.41596e-12	2.68932e-09	UP
COL12A1	1390.16	1.35832	0.199467	6.80978	9.77485e-12	5.71477e-09	UP
FGFBP1	2688.59	1.40844	0.208667	6.74973	1.48121e-11	8.32667e-09	UP
PPP2CB	1964.21	-1.39782	0.209885	-6.65995	2.7392e-11	1.48282e-08	DOWN
CAV2	4750.4	-1.45726	0.219727	-6.63216	3.3082e-11	1.72688e-08	DOWN
PTPN9	760.967	-1.29826	0.197012	-6.58979	4.40462e-11	2.21993e-08	DOWN
ANKFY1	1374.88	-1.12638	0.171224	-6.57841	4.75492e-11	2.3166e-08	DOWN
EPHA4	208.85	-1.69308	0.258922	-6.53895	6.19536e-11	2.92101e-08	DOWN
ABCG2	179.024	-1.96323	0.302382	-6.49256	8.43907e-11	3.85454e-08	DOWN
EFEMP1	7438.26	1.10264	0.170473	6.46812	9.92308e-11	4.39502e-08	UP
TFPI2	1239.89	1.27474	0.201707	6.31975	2.61992e-10	1.12626e-07	UP
H2AFY2	282.758	1.51715	0.24192	6.27131	3.58028e-10	1.49513e-07	UP
ZNF703	615.013	2.10026	0.335401	6.26191	3.80281e-10	1.54394e-07	UP
SNHG5	569.406	-1.2543	0.200706	-6.24941	4.12002e-10	1.62752e-07	DOWN
PPP2R2B	282.805	1.44946	0.232617	6.23111	4.63135e-10	1.78136e-07	UP
SKP2	1061.98	-1.26028	0.202533	-6.22256	4.89113e-10	1.83305e-07	DOWN
DBI	1381.29	1.31954	0.212947	6.19657	5.77065e-10	2.1086e-07	UP
COBL	185.911	1.5853	0.256575	6.17869	6.46376e-10	2.30425e-07	UP
RPS2P46	3781.85	1.5065	0.244478	6.16212	7.17773e-10	2.49785e-07	UP
LMO7	3872.18	1.04393	0.174312	5.98889	2.11277e-09	7.18146e-07	UP
MAGOH	406.688	1.33201	0.223519	5.95926	2.53385e-09	8.41699e-07	UP
P3H2	548.378	-1.14248	0.192233	-5.9432	2.79518e-09	9.07875e-07	DOWN
KRT23	866.907	1.08198	0.182848	5.91737	3.27121e-09	1.03939e-06	UP
AKAP12	282.663	1.40519	0.23866	5.88782	3.9132e-09	1.19246e-06	UP
FZD1	936.773	1.26073	0.214131	5.88769	3.91628e-09	1.19246e-06	UP
PRNP	4770.3	-1.22272	0.207794	-5.88429	3.99772e-09	1.19246e-06	DOWN
API5	2652.33	-1.07378	0.182691	-5.8776	4.16269e-09	1.21684e-06	DOWN
EPB41L4A-AS1	601.479	-1.3186	0.2267	-5.81649	6.00955e-09	1.72227e-06	DOWN
ZNF652	664.19	-1.11243	0.191811	-5.79961	6.64687e-09	1.86828e-06	DOWN
RALBP1	2505.2	-0.957279	0.166786	-5.73957	9.4916e-09	2.61753e-06	DOWN
FHL1	494.149	-1.29159	0.225336	-5.73184	9.93447e-09	2.68893e-06	DOWN
ATG9A	614.304	-1.24247	0.217552	-5.71114	1.12224e-08	2.9714e-06	DOWN
SLC35D2	524.189	-1.25939	0.220631	-5.70814	1.14216e-08	2.9714e-06	DOWN
PEG10	33541.1	0.971013	0.170184	5.70568	1.1588e-08	2.9714e-06	UP
ACAP2	2452.14	-1.28885	0.227704	-5.66018	1.51211e-08	3.81052e-06	DOWN
KRT13	8167.6	1.26768	0.224405	5.64907	1.61322e-08	3.9964e-06	UP
HIPK1	959.016	-1.15436	0.20449	-5.64507	1.65117e-08	4.02225e-06	DOWN
SPRR1B	543.431	1.1061	0.19619	5.63791	1.72125e-08	4.12423e-06	UP
RPL37	10025.7	1.20542	0.215431	5.5954	2.20109e-08	5.1889e-06	UP
BTBD7	907.71	-1.00924	0.181238	-5.56859	2.56812e-08	5.95804e-06	DOWN
VAV3	240.508	1.28946	0.231829	5.56213	2.66509e-08	6.0864e-06	UP
PLXDC2	231.693	1.35026	0.243035	5.55583	2.763e-08	6.21291e-06	UP
C3orf58	642.796	1.17217	0.211912	5.53138	3.17717e-08	7.036e-06	UP
AKR1C2	95.2484	-1.76868	0.320239	-5.52301	3.33249e-08	7.2698e-06	DOWN
KRT16	174.42	1.60437	0.291436	5.50506	3.69047e-08	7.93234e-06	UP
NPNT	90.287	1.94838	0.354269	5.49973	3.80383e-08	8.0575e-06	UP
WNT3A	163.659	1.97778	0.364577	5.42486	5.79987e-08	1.21101e-05	UP
TYMS	392.904	1.12917	0.20858	5.41361	6.17681e-08	1.27155e-05	UP
SYNM	189.289	-1.49071	0.275915	-5.40278	6.56147e-08	1.33198e-05	DOWN
PRKCI	1173.69	-1.13307	0.210092	-5.39321	6.92084e-08	1.38568e-05	DOWN
FST	209.799	1.53369	0.28486	5.38403	7.28379e-08	1.43865e-05	UP
TIMP3	421.76	-1.13262	0.211274	-5.36089	8.28145e-08	1.61389e-05	DOWN
BCAT1	2258.91	-1.18536	0.221837	-5.34338	9.12282e-08	1.75446e-05	DOWN
TMEM14C	1290.21	-1.05378	0.198559	-5.30715	1.11354e-07	2.08767e-05	DOWN
SMAD5	1200.64	-1.06964	0.20155	-5.30705	1.11411e-07	2.08767e-05	DOWN
CBL	763.192	-1.02707	0.194065	-5.29237	1.2074e-07	2.23384e-05	DOWN
VILL	58.3906	2.83926	0.539183	5.26587	1.3953e-07	2.5492e-05	UP
DDX21	2913.61	-1.3405	0.255554	-5.24548	1.55873e-07	2.81264e-05	DOWN
LDHB	1255.57	-1.3695	0.261352	-5.24005	1.60533e-07	2.8614e-05	DOWN
AKR1C3	32.2305	-3.06131	0.585246	-5.23081	1.68765e-07	2.97188e-05	DOWN
PTGS2	207.684	1.51101	0.289071	5.22712	1.72167e-07	2.98706e-05	UP
EIF4G2	12184.8	-1.04004	0.199034	-5.22547	1.73714e-07	2.98706e-05	DOWN
MARVELD2	697.698	-1.0008	0.191941	-5.2141	1.84711e-07	3.13923e-05	DOWN
TTC9	330.055	1.32621	0.254664	5.20769	1.91208e-07	3.21229e-05	UP
AREG	2299.88	0.909012	0.175061	5.19256	2.07425e-07	3.44514e-05	UP
ABI3BP	49.1836	2.30523	0.444317	5.18827	2.12261e-07	3.48586e-05	UP
RPL13AP5	1657.39	1.10143	0.212793	5.17608	2.26596e-07	3.67992e-05	UP
KCTD20	2080.33	-0.951088	0.183897	-5.17184	2.31799e-07	3.72306e-05	DOWN
UBAC2	725.949	-1.03827	0.201127	-5.16226	2.43986e-07	3.84699e-05	DOWN
IGFBP6	520.921	1.57653	0.305431	5.16165	2.4478e-07	3.84699e-05	UP
PLA2G4A	108.905	1.76994	0.343116	5.15844	2.49015e-07	3.8685e-05	UP
AL161431.1	487.175	-1.19468	0.231731	-5.15547	2.53001e-07	3.8685e-05	DOWN
DDI2	1442.72	-0.954926	0.185255	-5.15466	2.54089e-07	3.8685e-05	DOWN
ANKRD33B	122.755	-1.57171	0.305253	-5.14887	2.62062e-07	3.94876e-05	DOWN
ERRFI1	1441.79	-0.912198	0.17864	-5.10635	3.28449e-07	4.89858e-05	DOWN
CDC25B	2135.86	-0.956879	0.187707	-5.09772	3.43768e-07	5.07527e-05	DOWN
PCSK9	296.843	1.5027	0.296013	5.07646	3.84541e-07	5.62044e-05	UP
FAT2	105.881	-1.82903	0.360761	-5.06992	3.9798e-07	5.75928e-05	DOWN
ICE1	782.345	-1.09949	0.217072	-5.06507	4.08244e-07	5.8499e-05	DOWN
GAS5	2488.86	-0.976003	0.193519	-5.04345	4.57206e-07	6.48789e-05	DOWN
ASXL2	1366.99	-0.902851	0.179149	-5.03966	4.66363e-07	6.55419e-05	DOWN
THOC3	987.414	0.996663	0.198252	5.02725	4.97576e-07	6.92626e-05	UP
LYPD6B	105.921	1.72311	0.343746	5.01272	5.36648e-07	7.39967e-05	UP
CDK14	90.3181	1.63832	0.327134	5.00811	5.49681e-07	7.50854e-05	UP
LRRC45	421.388	1.32589	0.265475	4.99439	5.90217e-07	7.9876e-05	UP
RYR1	198.551	1.54332	0.309584	4.98513	6.19216e-07	8.30317e-05	UP
BOC	78.0384	2.28303	0.458434	4.98007	6.35614e-07	8.44558e-05	UP
AGO1	1015.38	-0.94406	0.189904	-4.97125	6.65215e-07	8.68772e-05	DOWN
TRIM25	1788.4	-0.916552	0.184376	-4.9711	6.65726e-07	8.68772e-05	DOWN
ANO6	1993.38	-0.955441	0.19348	-4.93819	7.88519e-07	0.000101345	DOWN
RPL11	6230.45	1.09024	0.220799	4.93771	7.90457e-07	0.000101345	UP
AL158206.1	140.119	-1.4578	0.298156	-4.88937	1.0116e-06	0.00012857	DOWN
TOR3A	455.785	0.964498	0.197431	4.88525	1.03299e-06	0.000130157	UP
TAX1BP3	124.988	-2.04748	0.420283	-4.87166	1.10667e-06	0.000138248	DOWN
RPS27AP16	1286.37	-1.41261	0.290777	-4.85805	1.18549e-06	0.000146839	DOWN
PACSIN2	903.359	-0.900999	0.185768	-4.85013	1.23378e-06	0.000150524	DOWN
NPM3	357.841	-1.07443	0.22154	-4.84981	1.23583e-06	0.000150524	DOWN
CYBA	199.906	1.93137	0.399304	4.83684	1.31922e-06	0.000158511	UP
AC022149.1	204.604	1.47371	0.304721	4.83625	1.32309e-06	0.000158511	UP
AHCYL1	3060.09	-0.860373	0.178115	-4.83044	1.36232e-06	0.000161883	DOWN
ARL15	363.462	-1.22802	0.254721	-4.82104	1.42809e-06	0.00016833	DOWN
DHRS4	261.512	1.12712	0.234192	4.8128	1.48833e-06	0.000174028	UP
ITPK1	846.281	0.982752	0.204425	4.8074	1.52903e-06	0.000177343	UP
ITGA5	682.248	1.08016	0.224759	4.80585	1.54095e-06	0.000177343	UP
RPL35	10259.2	1.06989	0.222927	4.79928	1.5924e-06	0.000181832	UP
B4GALNT3	115.642	1.68454	0.351424	4.79346	1.63926e-06	0.000185732	UP
RUNX1	26.4284	-3.16737	0.661984	-4.78466	1.71275e-06	0.000192565	DOWN
ATP5MF	502.169	1.4924	0.312091	4.78194	1.73614e-06	0.000193706	UP
KCTD18	325.305	-1.12379	0.235548	-4.77095	1.83357e-06	0.000202186	DOWN
COQ9	511.211	-0.947117	0.198546	-4.77027	1.83981e-06	0.000202186	DOWN
OLFM4	272.269	1.11977	0.235448	4.75589	1.97578e-06	0.000215508	UP
SEMA3C	573.372	-1.02928	0.216952	-4.74426	2.09267e-06	0.00022609	DOWN
S100A10	7567.47	-0.895421	0.18878	-4.7432	2.10373e-06	0.00022609	DOWN
VGLL3	430.798	1.10018	0.232142	4.73926	2.14502e-06	0.000228844	UP
UHMK1	1719.17	-0.945554	0.199663	-4.73575	2.18245e-06	0.00023115	DOWN
ZDHHC20	2021.38	-0.942906	0.199234	-4.73267	2.21586e-06	0.000233	DOWN
GNE	547.679	1.02982	0.218775	4.70722	2.51123e-06	0.000262172	UP
AJUBA	713.892	-0.866969	0.185414	-4.67585	2.92733e-06	0.000303446	DOWN
RANBP1	2030.27	0.798911	0.171641	4.65454	3.24704e-06	0.000332669	UP
CPNE3	4589.87	-0.983332	0.211285	-4.65405	3.25476e-06	0.000332669	DOWN
CALR	7503.36	0.926857	0.199323	4.65004	3.31876e-06	0.000336609	UP
KIAA0232	712.652	-0.897047	0.192965	-4.64876	3.33937e-06	0.000336609	DOWN
PDE10A	56.7192	-2.16742	0.467309	-4.63808	3.51653e-06	0.000352039	DOWN
RHOBTB3	8742.22	-0.795972	0.171706	-4.63568	3.55767e-06	0.000353734	DOWN
RPL30	5494.98	0.874964	0.189171	4.62526	3.74134e-06	0.000368201	UP
MT-ND4	190077	-0.839295	0.181486	-4.62458	3.75356e-06	0.000368201	DOWN
LETMD1	1212.82	-0.828792	0.179582	-4.61512	3.92876e-06	0.000382819	DOWN
ZKSCAN8	748.627	-0.986403	0.214303	-4.60285	4.16753e-06	0.000403395	DOWN
AC144530.1	56.6068	3.07187	0.671046	4.57773	4.70043e-06	0.000451983	UP
SNHG8	464.085	-1.02217	0.22408	-4.56162	5.07593e-06	0.000483196	DOWN
FGD4	282.91	-1.1312	0.248016	-4.561	5.09115e-06	0.000483196	DOWN
DCTN4	1575	-0.918016	0.201358	-4.55913	5.13658e-06	0.000484363	DOWN
SART1	789.244	1.11025	0.243725	4.55533	5.23041e-06	0.00049005	UP
C1orf115	395.876	1.04639	0.230211	4.54536	5.48411e-06	0.000510546	UP
CCNB1IP1	759.212	-0.950765	0.209402	-4.54038	5.61534e-06	0.000519454	DOWN
POU2F1	844.022	-0.829942	0.183827	-4.51481	6.33743e-06	0.000582566	DOWN
SLC7A5	7687.18	-0.766868	0.169908	-4.51344	6.37847e-06	0.000582674	DOWN
MEA1	311.096	1.35587	0.301448	4.49786	6.86409e-06	0.00062314	UP
MRPL17	401.423	0.978872	0.218167	4.4868	7.23011e-06	0.000649781	UP
BTG1	2539.58	-0.750227	0.167226	-4.48632	7.24646e-06	0.000649781	DOWN
HIST3H2A	636.805	-1.20266	0.268166	-4.48476	7.29955e-06	0.000650551	DOWN
RNF170	559.943	-0.945978	0.211372	-4.47542	7.62613e-06	0.000675537	DOWN
NANOS1	214.304	-1.32924	0.29877	-4.44905	8.62528e-06	0.000759441	DOWN
HAS3	308.074	-1.05341	0.236872	-4.44717	8.70075e-06	0.000761498	DOWN
MCUR1	2398.53	-0.783606	0.176351	-4.44344	8.85303e-06	0.000770214	DOWN
RBMS2	1179.73	-0.842994	0.18989	-4.43939	9.02158e-06	0.000780234	DOWN
DEPDC1	1042.57	-0.966235	0.217766	-4.43704	9.12026e-06	0.000784127	DOWN
KNOP1P5	42.5181	2.00769	0.453319	4.42886	9.47305e-06	0.000809696	UP
PAX7	419.004	1.00824	0.227903	4.424	9.68886e-06	0.000823328	UP
TRIM6	171.203	-1.19719	0.270935	-4.41875	9.92756e-06	0.000837641	DOWN
CNOT1	4305.7	-0.864617	0.195713	-4.41778	9.97192e-06	0.000837641	DOWN
BTNL9	88.2307	1.4877	0.336859	4.41639	1.00363e-05	0.000838234	UP
EIF3C	195.906	-1.49839	0.339418	-4.41459	1.012e-05	0.000840422	DOWN
TRMT112	1448.66	0.793087	0.179773	4.4116	1.0261e-05	0.000847313	UP
AGR2	11163.6	0.761625	0.172693	4.41027	1.03241e-05	0.000847735	UP
LGALS9B	31.8416	2.61706	0.594184	4.40447	1.06045e-05	0.000865894	UP
PIH1D1	715.99	0.934982	0.212805	4.39361	1.11482e-05	0.000901385	UP
TVP23B	2123.16	-1.03699	0.236036	-4.39334	1.11625e-05	0.000901385	DOWN
MEIS1	330.07	0.930399	0.212315	4.38216	1.17507e-05	0.000941813	UP
CRELD2	246.933	1.25461	0.286348	4.3814	1.1792e-05	0.000941813	UP
MT-ATP6	79744.5	-0.800775	0.182953	-4.37695	1.2035e-05	0.000953344	DOWN
MMGT1	1266.94	-0.980907	0.224137	-4.37638	1.20668e-05	0.000953344	DOWN
NHP2	665.727	1.20323	0.276235	4.35581	1.32575e-05	0.00104178	UP
VIM	112.05	-1.46924	0.337403	-4.35456	1.33335e-05	0.00104215	DOWN
MVD	589.984	1.28726	0.29591	4.35018	1.36028e-05	0.00105755	UP
NKX2-1	17.5849	3.97937	0.915607	4.34616	1.38542e-05	0.00106458	UP
APCDD1	14.0127	4.69784	1.08121	4.34498	1.39287e-05	0.00106458	UP
PLEKHO1	40.3328	2.14991	0.494898	4.34414	1.3982e-05	0.00106458	UP
TRPM6	39.0894	2.18611	0.503237	4.3441	1.39847e-05	0.00106458	UP
LY6G6C	49.4768	1.85099	0.426426	4.3407	1.42027e-05	0.00107558	UP
IFI44	374.231	1.06411	0.245526	4.33402	1.46413e-05	0.00109941	UP
MANF	264.424	1.0475	0.241714	4.33362	1.46679e-05	0.00109941	UP
RRM2	1688.13	-0.811248	0.187492	-4.32684	1.51263e-05	0.00112799	DOWN
PLCD3	1684.22	-0.95419	0.220719	-4.32309	1.53859e-05	0.00114153	DOWN
PGM2	949.462	-0.962651	0.222949	-4.31781	1.57582e-05	0.00116324	DOWN
GK5	557.314	-0.902374	0.20913	-4.3149	1.59678e-05	0.00117279	DOWN
MTLN	145.149	1.62446	0.376831	4.31084	1.62635e-05	0.00118853	UP
PPM1E	65.231	-1.64556	0.382065	-4.30702	1.65471e-05	0.00120325	DOWN
PLBD1	380.642	0.885225	0.205648	4.30457	1.67312e-05	0.00121061	UP
TMA7	630.449	-0.850767	0.197732	-4.30263	1.68783e-05	0.00121091	DOWN
SLC39A11	918.613	0.784741	0.182399	4.30233	1.6901e-05	0.00121091	UP
SERTAD2	1210.27	-0.756083	0.176664	-4.27979	1.87072e-05	0.00133378	DOWN
TMSB10	3640.64	1.2252	0.286483	4.2767	1.89688e-05	0.00134587	UP
PMVK	334.181	1.03938	0.243916	4.26123	2.03303e-05	0.00143549	UP
MRPS33	261.294	-1.10922	0.260507	-4.25794	2.06318e-05	0.00144978	DOWN
AXL	1766.34	-0.727518	0.170965	-4.25537	2.08705e-05	0.00145954	DOWN
AC021106.1	40.1691	-2.10186	0.494076	-4.25412	2.09872e-05	0.00146071	DOWN
LMAN2	2565.09	0.912718	0.214667	4.25179	2.1207e-05	0.00146901	UP
ATP7B	79.1768	1.56421	0.368068	4.24978	2.13981e-05	0.00147526	UP
LRRC37A16P	170.929	-1.21534	0.28605	-4.24871	2.15007e-05	0.00147537	DOWN
GABPB2	348.281	-0.992539	0.234019	-4.24128	2.22245e-05	0.00150975	DOWN
NDC1	2246.67	-0.942743	0.222318	-4.24051	2.23011e-05	0.00150975	DOWN
SGK1	3624.97	0.757162	0.178564	4.24028	2.23241e-05	0.00150975	UP
MYL6B	271.818	1.06088	0.250244	4.23937	2.24149e-05	0.00150975	UP
S100A13	474.171	0.918077	0.216896	4.2328	2.30795e-05	0.00154157	UP
SLC25A1	1548.81	1.10867	0.261934	4.23262	2.30983e-05	0.00154157	UP
MKI67	2408.82	-0.995913	0.235523	-4.22851	2.35239e-05	0.00156284	DOWN
PLEKHA8	669.776	-0.862781	0.204205	-4.22508	2.38857e-05	0.0015797	DOWN
TSPAN2	900.242	0.909379	0.215517	4.21952	2.44827e-05	0.00161189	UP
CRISP3	385.994	0.98484	0.233628	4.21543	2.49305e-05	0.00163401	UP
DCTN5	2132.73	-0.70772	0.16796	-4.21362	2.51306e-05	0.00163977	DOWN
PSMD5	2494.62	-0.818832	0.194489	-4.21016	2.55189e-05	0.00165771	DOWN
DUSP4	4217.44	0.678197	0.161247	4.20595	2.59983e-05	0.00168137	UP
MMAB	481.327	0.871744	0.207734	4.19644	2.71143e-05	0.00174582	UP
LRG1	146.173	-1.36559	0.326275	-4.1854	2.84659e-05	0.00182482	DOWN
RPS6KA2	222.282	1.0872	0.260257	4.17741	2.94844e-05	0.00188185	UP
AFF4	2163.53	-0.830891	0.19907	-4.17386	2.99476e-05	0.00190311	DOWN
PDIA3	4345.48	0.717695	0.172137	4.16933	3.05494e-05	0.00193294	UP
KIF1C	2379.13	0.894458	0.214745	4.16521	3.11064e-05	0.0019597	UP
MCM5	1192.84	0.832478	0.200677	4.14836	3.34871e-05	0.00210064	UP
SEMA3D	937.85	0.836685	0.201834	4.14541	3.39207e-05	0.00211874	UP
ANO1	1342.04	0.741686	0.179001	4.14346	3.421e-05	0.00212772	UP
DYNC1LI2	1702.69	-0.735691	0.177612	-4.14212	3.44113e-05	0.00213117	DOWN
VPS25	1213.38	0.734702	0.177437	4.14064	3.4634e-05	0.00213591	UP
CREG2	383.186	0.924255	0.223501	4.13534	3.54425e-05	0.00217659	UP
CDKN2C	327.324	1.09721	0.265413	4.13396	3.56562e-05	0.00218042	UP
GPC4	933.551	0.772281	0.186857	4.13302	3.58032e-05	0.00218042	UP
IGFBP2	1156.18	1.18775	0.287521	4.131	3.61191e-05	0.00219053	UP
ZBED2	477.881	0.83256	0.201984	4.12191	3.75739e-05	0.00226934	UP
SPART	69.405	-1.54239	0.374489	-4.11867	3.81071e-05	0.00228521	DOWN
MKRN1	2424.59	-0.692995	0.168286	-4.11796	3.82233e-05	0.00228521	DOWN
SMIM11A	29.9104	3.01888	0.73319	4.11747	3.83057e-05	0.00228521	UP
S100A14	3894.21	0.8252	0.200531	4.11507	3.87064e-05	0.00229972	UP
SGPP1	615.79	-0.868678	0.2119	-4.09948	4.14086e-05	0.00245032	DOWN
FN1	612.326	-0.808545	0.197435	-4.09524	4.21729e-05	0.00248548	DOWN
AHCY	10598.9	-0.758333	0.185284	-4.09281	4.26172e-05	0.00250158	DOWN
NR2F1	210.382	1.26546	0.309345	4.09076	4.2996e-05	0.00251372	UP
NEDD9	1091.49	0.728277	0.178088	4.08943	4.32437e-05	0.00251813	UP
RAD23A	1251.87	0.822954	0.201753	4.07901	4.52271e-05	0.00261689	UP
B4GALT5	3338.92	0.669635	0.164181	4.07865	4.52978e-05	0.00261689	UP
ERH	1344.11	0.704871	0.173314	4.06702	4.76179e-05	0.00274009	UP
KIAA1671	1974.98	-0.69535	0.171247	-4.0605	4.89683e-05	0.00280675	DOWN
ALPP	740.723	1.13674	0.280305	4.05539	5.00502e-05	0.00285755	UP
NSUN2	1560.03	-0.705779	0.174276	-4.04977	5.12681e-05	0.00290954	DOWN
LPP	4311.5	-0.858834	0.212122	-4.04877	5.14883e-05	0.00290954	DOWN
SNRNP70	1598.16	1.2475	0.308142	4.04845	5.1558e-05	0.00290954	UP
ZFYVE21	279.047	0.927949	0.229412	4.04491	5.23428e-05	0.00294247	UP
ATP12A	22.6144	2.95758	0.731648	4.04236	5.29155e-05	0.00296327	UP
PTPN14	1694.64	-0.766506	0.189744	-4.03968	5.35232e-05	0.00298586	DOWN
AC009245.1	283.508	1.18083	0.292914	4.03133	5.54619e-05	0.00308225	UP
SDF2	567.917	0.778532	0.193177	4.03014	5.5743e-05	0.00308614	UP
HNRNPAB	1934.01	0.825393	0.204916	4.02796	5.62628e-05	0.00310152	UP
ALYREF	1230.88	0.907571	0.22536	4.0272	5.64452e-05	0.00310152	UP
H2AFJ	1010.02	1.2463	0.309637	4.02504	5.69651e-05	0.00311836	UP
LSS	2260.92	0.904063	0.2249	4.01985	5.82362e-05	0.00317604	UP
STAMBP	1350.72	-0.802765	0.199772	-4.01841	5.85914e-05	0.00318354	DOWN
STRADB	196.89	-1.09355	0.272335	-4.01548	5.93259e-05	0.00321151	DOWN
DHRS9	56.8108	1.89268	0.471728	4.01223	6.0147e-05	0.00324394	UP
C6orf48	114.538	1.42458	0.355593	4.00622	6.16984e-05	0.00331538	UP
PPIB	1417.66	0.73362	0.183241	4.00357	6.23935e-05	0.00334045	UP
FBXO32	1569.85	-0.716727	0.179641	-3.98977	6.61366e-05	0.00352793	DOWN
AL009174.1	92.2038	1.86386	0.468207	3.98085	6.86693e-05	0.00364971	UP
CNPY3	482.48	0.867965	0.21829	3.97619	7.0027e-05	0.00370838	UP
NDRG2	125.076	1.20726	0.304183	3.96887	7.22143e-05	0.00381038	UP
VAMP8	1157.69	1.01216	0.25508	3.96801	7.24744e-05	0.00381038	UP
WDR77	404.14	-0.858046	0.217116	-3.95202	7.74954e-05	0.00405976	DOWN
CD44	4982.31	-0.673598	0.170687	-3.94639	7.93395e-05	0.00414152	DOWN
FAM174B	168.423	1.06534	0.270316	3.94109	8.11113e-05	0.00421894	UP
AFAP1-AS1	41.6946	-2.34792	0.598186	-3.92507	8.67061e-05	0.00449396	DOWN
CGN	1614.14	0.815348	0.208045	3.9191	8.88812e-05	0.00459042	UP
LMO4	2227.7	0.68625	0.175182	3.91736	8.9525e-05	0.00460739	UP
TRIR	1569.3	1.08759	0.277806	3.91493	9.04315e-05	0.00463771	UP
AC078819.1	135.609	-1.22373	0.312693	-3.91351	9.09652e-05	0.00464376	DOWN
PRKCQ	110.224	1.17897	0.301301	3.91292	9.1185e-05	0.00464376	UP
ISG20	62.2718	1.59694	0.408254	3.91162	9.16795e-05	0.00464638	UP
ANKRD10-IT1	70.5326	-1.46981	0.375803	-3.91111	9.18722e-05	0.00464638	DOWN
SMAP2	457.37	-0.812156	0.207776	-3.9088	9.27548e-05	0.00467484	DOWN
AC044787.1	112.217	1.24515	0.319049	3.90268	9.5133e-05	0.00477822	UP
KCNMB4	199.497	0.975758	0.250184	3.90016	9.61291e-05	0.00481172	UP
AP2M1	7233.13	-0.672864	0.172569	-3.89909	9.65539e-05	0.00481649	DOWN
ZBTB5	519.46	-0.800024	0.205282	-3.8972	9.73128e-05	0.00483627	DOWN
SMOX	574.203	0.772489	0.198254	3.89645	9.76121e-05	0.00483627	UP
CSNK1G1	765.936	-0.853142	0.219133	-3.89326	9.89072e-05	0.00488388	DOWN
HSPB8	107.978	-1.21447	0.312025	-3.89222	9.93312e-05	0.0048883	DOWN
WDR54	633.654	0.82583	0.212459	3.887	0.000101489	0.00497066	UP
ACSL5	202.905	-0.94447	0.243011	-3.88654	0.000101685	0.00497066	DOWN
CELF2	274.751	-1.08537	0.279484	-3.88348	0.000102973	0.0050091	DOWN
HMOX1	241.31	0.989575	0.254845	3.88304	0.000103157	0.0050091	UP
UQCR11	470.193	-1.01247	0.260807	-3.88205	0.000103581	0.00501304	DOWN
WIPF2	1245.65	-0.714041	0.184152	-3.87746	0.000105554	0.00507562	DOWN
RPL24P4	90.6763	2.12927	0.549326	3.87616	0.00010612	0.00507562	UP
FIGN	242.211	-0.900889	0.232432	-3.87592	0.000106223	0.00507562	DOWN
AC007969.1	390.739	0.993216	0.256259	3.87583	0.000106263	0.00507562	UP
OASL	354.069	0.853371	0.220485	3.87042	0.000108646	0.00517254	UP
RHOA	8321.29	-0.6634	0.171792	-3.86165	0.000112626	0.00534461	DOWN
CAMSAP2	1397.82	-0.818011	0.212109	-3.85656	0.000114994	0.00543934	DOWN
CDH5	523.773	-0.857249	0.222603	-3.85103	0.000117622	0.00554568	DOWN
PPM1K	215.144	0.979798	0.254508	3.84977	0.000118227	0.00555628	UP
PPIAP22	449.849	1.08267	0.281435	3.84696	0.000119591	0.0056024	UP
KLHDC7A	21.7496	2.49376	0.649277	3.84082	0.000122622	0.005726	UP
PRRX2	117.846	1.32669	0.345808	3.83648	0.00012481	0.00580961	UP
POLD2	2102.71	0.816244	0.212848	3.83487	0.000125633	0.00582936	UP
DTX3L	1801.03	-0.704411	0.184507	-3.81781	0.000134641	0.0062227	DOWN
HIST1H2BD	1225.49	0.702279	0.184023	3.81626	0.000135492	0.0062227	UP
MTND2P28	5665.4	-0.702854	0.18421	-3.81549	0.000135911	0.0062227	DOWN
DSTYK	661.472	-0.737445	0.193278	-3.81546	0.00013593	0.0062227	DOWN
PRR15	813.16	0.953391	0.249913	3.8149	0.000136239	0.0062227	UP
METTL23	270.223	-0.876248	0.229823	-3.81272	0.000137448	0.00625836	DOWN
SRPX2	1000.12	0.696623	0.182905	3.80866	0.00013972	0.00634208	UP
HLA-B	2085.08	0.800725	0.210407	3.80559	0.000141466	0.00640145	UP
SOCS5	743.044	-0.780598	0.205755	-3.79383	0.000148343	0.0066833	DOWN
MALL	1077.8	0.774692	0.204222	3.79338	0.000148609	0.0066833	UP
RPIA	1149.02	0.700992	0.184874	3.79172	0.000149607	0.00670753	UP
PRR11	1728.9	-0.659698	0.1743	-3.78483	0.000153814	0.00687271	DOWN
ACVR2B	222.514	-0.898908	0.237545	-3.78416	0.000154232	0.00687271	DOWN
SULF2	523.849	0.889763	0.235203	3.78296	0.000154972	0.00688473	UP
TOR1AIP2	2138.3	-0.692997	0.183233	-3.78205	0.000155539	0.00688897	DOWN
RFXAP	123.374	-1.30819	0.346056	-3.78027	0.000156657	0.00691753	DOWN
CRISPLD2	184.267	1.1175	0.295763	3.77837	0.000157858	0.00694954	UP
RCN1P2	119.735	-1.08878	0.288385	-3.77543	0.00015973	0.00701087	DOWN
MT-ND4L	25109.4	-0.834301	0.22138	-3.76864	0.000164138	0.00716863	DOWN
RUNX2	491.534	0.788246	0.209184	3.76819	0.000164432	0.00716863	UP
GALNT18	53.9812	1.70178	0.451684	3.76764	0.000164796	0.00716863	UP
RRN3	1036.58	-0.857133	0.227616	-3.76569	0.000166088	0.0072034	DOWN
IQCN	72.5238	-1.33734	0.356213	-3.75434	0.000173797	0.00751542	DOWN
GTF3C4	2488.14	-0.639895	0.170481	-3.75348	0.0001744	0.00751925	DOWN
SMIM26	415.102	-0.792677	0.211267	-3.75201	0.000175419	0.00754096	DOWN
TNRC6A	880.847	-0.766729	0.204425	-3.75067	0.000176363	0.00755524	DOWN
RPL38	4532.31	0.650471	0.173456	3.75007	0.000176785	0.00755524	UP
PAFAH1B1	2991.58	-0.678781	0.181084	-3.74844	0.000177936	0.00758226	DOWN
CPD	2037.93	-0.736657	0.196672	-3.74561	0.000179957	0.0076461	DOWN
CAMK4	381.575	0.848882	0.226899	3.74124	0.000183117	0.00773055	UP
SQSTM1	3681.79	-0.770866	0.206071	-3.74077	0.000183455	0.00773055	DOWN
EIF3L	3363.14	-0.695112	0.185826	-3.74067	0.000183532	0.00773055	DOWN
RPS20P14	827.83	0.846339	0.226459	3.73727	0.00018603	0.00781328	UP
P2RX4	366.699	0.779023	0.208496	3.73639	0.000186681	0.00781816	UP
G2E3	587.199	-0.821012	0.220121	-3.72983	0.00019161	0.00800162	DOWN
SDF2L1	233.152	1.14574	0.308176	3.71782	0.000200952	0.00836784	UP
TXNRD1	11919.8	-0.682274	0.183756	-3.71294	0.000204869	0.0085067	DOWN
YAP1	1727.08	-0.659681	0.177753	-3.71122	0.000206267	0.00854049	DOWN
SAMD9L	550.875	-0.831579	0.22465	-3.70167	0.000214186	0.00884332	DOWN
EPB41L4A	363.659	0.859717	0.232309	3.70076	0.000214958	0.0088502	UP
PFDN6	139.981	1.64971	0.44589	3.69982	0.000215754	0.00885804	UP
LRRC75A	105.617	1.27328	0.34435	3.69762	0.000217629	0.00890998	UP
COX5B	1479.05	0.857467	0.2321	3.69439	0.000220415	0.00899449	UP
GPN1	1345.95	-0.709412	0.192055	-3.6938	0.000220931	0.00899449	DOWN
SNHG1	1017.59	-0.656798	0.17785	-3.69299	0.000221634	0.00899449	DOWN
OGFOD3	864.971	0.855343	0.23165	3.69239	0.000222155	0.00899449	UP
CCDC12	206.814	1.01252	0.274304	3.69124	0.000223159	0.00901021	UP
PFN1	6389.55	0.686478	0.186021	3.69032	0.00022397	0.00901802	UP
CLDN1	5219.22	-0.67129	0.182263	-3.68308	0.000230434	0.00925283	DOWN
SRRM3	183.277	1.47966	0.402642	3.67489	0.000237954	0.00952859	UP
SNHG4	673.312	-0.780293	0.212441	-3.67298	0.000239738	0.00957381	DOWN
KLK5	718.458	0.725763	0.19788	3.66769	0.000244754	0.00974746	UP
VCL	4101.46	-0.650216	0.177386	-3.66554	0.000246815	0.00980284	DOWN
IL18	792.831	-0.75763	0.207167	-3.6571	0.000255085	0.0101039	DOWN
PPP4R3B	2481.75	-0.749957	0.205144	-3.65576	0.00025642	0.0101293	DOWN
SNHG3	645.205	-0.810001	0.221745	-3.65286	0.00025934	0.010217	DOWN
ARPP19	3730.54	-0.751753	0.206226	-3.64529	0.000267087	0.0104939	DOWN
UCHL3	71.0448	-1.49518	0.410764	-3.64001	0.000272628	0.0106829	DOWN
ZNF704	1393.13	0.642158	0.176507	3.63814	0.000274612	0.0107319	UP
C9orf40	173.622	1.13792	0.313	3.63552	0.000277415	0.0107723	UP
BID	1673.67	0.617187	0.169784	3.63513	0.000277843	0.0107723	UP
TRIB2	370.695	0.88508	0.243481	3.63511	0.000277858	0.0107723	UP
DCPS	318.819	0.849025	0.233666	3.6335	0.000279604	0.0108113	UP
LIG1	1027.14	0.740735	0.204127	3.6288	0.000284746	0.0109535	UP
CFL1	6631.2	0.867175	0.238972	3.62877	0.000284779	0.0109535	UP
SAMD1	764.71	0.803675	0.221539	3.6277	0.000285963	0.010961	UP
COL27A1	46.8543	1.68982	0.465869	3.62723	0.000286474	0.010961	UP
TMPRSS4	510.598	0.802954	0.221549	3.62427	0.000289778	0.0110585	UP
PPIF	1729.96	-0.624923	0.172737	-3.61776	0.000297161	0.0113107	DOWN
MRPL20	969.994	0.649305	0.179699	3.61329	0.00030234	0.0114779	UP
SLCO3A1	291.847	0.840902	0.232946	3.60985	0.000306373	0.011587	UP
DEPTOR	142.347	1.08998	0.301977	3.60949	0.000306799	0.011587	UP
OSBP2	1958.24	0.609337	0.168859	3.60856	0.000307903	0.0115987	UP
FAM3C	4461	-0.612532	0.17033	-3.59615	0.000322957	0.0121346	DOWN
RPL27A	8119	0.802377	0.22332	3.59295	0.00032696	0.0122326	UP
WRAP73	490.131	0.739036	0.205703	3.59272	0.00032724	0.0122326	UP
CDH23	73.9153	1.28132	0.356965	3.58949	0.00033132	0.0123535	UP
ITM2C	1085.89	0.851372	0.237356	3.58689	0.000334643	0.012419	UP
MYL6	2996.3	0.667147	0.186001	3.58679	0.000334775	0.012419	UP
TNFRSF12A	866.964	0.96627	0.269565	3.58455	0.000337663	0.0124944	UP
UGCG	3054.83	-0.666231	0.186002	-3.58185	0.000341172	0.0125923	DOWN
PSMA2	102.318	-1.22669	0.342566	-3.58087	0.000342452	0.0126077	DOWN
RPP25	146.497	1.12157	0.313286	3.58003	0.000343559	0.0126167	UP
MVK	787.91	0.787149	0.220035	3.57738	0.000347059	0.0127133	UP
TMEM98	38.9787	1.74514	0.488347	3.57357	0.000352148	0.0128675	UP
DHCR7	9537.24	0.79877	0.223612	3.57213	0.000354092	0.0129063	UP
MAPK1IP1L	1956.23	-0.671703	0.188077	-3.57143	0.00035504	0.0129086	DOWN
GPSM1	350.042	0.948115	0.265671	3.56876	0.000358671	0.0129951	UP
INHBB	45.4584	1.69775	0.475775	3.56838	0.000359197	0.0129951	UP
GAS1	23.9759	2.26458	0.635124	3.56557	0.000363065	0.0130724	UP
IGSF11	91.1774	1.16368	0.326393	3.56527	0.000363481	0.0130724	UP
GOLGA7B	82.4424	1.18259	0.331733	3.56488	0.000364016	0.0130724	UP
ADO	543.87	-0.814569	0.228563	-3.56387	0.000365424	0.0130908	DOWN
NEK2	1088.93	-0.692878	0.194524	-3.56191	0.000368174	0.013157	DOWN
GPRC5A	13782.8	-0.573648	0.161086	-3.56114	0.000369252	0.0131634	DOWN
COX6A1P2	124.584	1.08359	0.304576	3.55769	0.00037413	0.0133048	UP
NKX2-8	35.6716	2.11823	0.596237	3.55267	0.00038135	0.0135287	UP
AK4	2333.38	-0.650938	0.183359	-3.55007	0.000385128	0.0136296	DOWN
HCFC1R1	302.349	1.13379	0.319574	3.54782	0.000388429	0.0137132	UP
SLC3A2	3215.12	-0.659205	0.185917	-3.5457	0.000391571	0.0137908	DOWN
GPR137B	444.698	0.713328	0.201284	3.5439	0.000394262	0.0138522	UP
FKBP2	217.913	1.40781	0.397597	3.54079	0.000398932	0.0139827	UP
NDUFB11	1055.3	0.629654	0.17802	3.53698	0.000404732	0.0141521	UP
PCYT2	1165.06	0.788268	0.222967	3.53537	0.00040721	0.0142031	UP
SOBP	21.0674	2.53981	0.718523	3.53477	0.000408135	0.0142031	UP
NDUFS6	323.905	0.920634	0.260556	3.53334	0.000410343	0.014246	UP
MRPL28	771.142	0.96959	0.274673	3.52998	0.00041559	0.014394	UP
ACER2	73.3787	-1.25505	0.3559	-3.52641	0.000421229	0.0145548	DOWN
FKTN	496.411	-0.785779	0.222953	-3.52442	0.000424418	0.0146304	DOWN
DNMT3A	470.198	0.763758	0.216908	3.52111	0.000429741	0.014779	UP
BLOC1S5	189.164	-0.892722	0.2539	-3.51604	0.000438038	0.015029	DOWN
PLEKHG6	760.891	0.873099	0.248512	3.51331	0.000442561	0.0151486	UP
PSMA1	418.364	-0.907256	0.258382	-3.51129	0.000445931	0.0152266	DOWN
DIP2C	257.209	0.856462	0.243957	3.5107	0.000446923	0.0152266	UP
IMPA1	519.348	-0.78389	0.223367	-3.50943	0.000449069	0.0152642	DOWN
TCHH	37.5511	1.81248	0.516557	3.50878	0.00045017	0.0152661	UP
RSF1	675.634	-0.759966	0.216743	-3.50631	0.000454368	0.0153509	DOWN
TAF9	1403.35	-0.708178	0.201986	-3.50607	0.000454772	0.0153509	DOWN
FAM207A	97.0134	1.74927	0.499391	3.5028	0.000460392	0.0154391	UP
MRPL55	363.907	0.83472	0.238313	3.50262	0.000460703	0.0154391	UP
KCNAB2	123.524	1.24467	0.355391	3.50226	0.000461336	0.0154391	UP
CLTB	1424.74	0.84088	0.240107	3.5021	0.000461609	0.0154391	UP
OGFOD1	774.709	-0.708733	0.202566	-3.49877	0.000467411	0.0155974	DOWN
TMSB4XP8	3550.57	-0.998494	0.285696	-3.49496	0.000474139	0.0157517	DOWN
INSIG1	2091.99	0.581828	0.166478	3.49493	0.00047419	0.0157517	UP
INHBA	18.9345	-2.41327	0.690659	-3.49415	0.000475567	0.0157617	DOWN
SNX17	2817.72	-0.69484	0.199052	-3.49074	0.000481682	0.0159282	DOWN
POLR2A	3151.49	-0.7228	0.207162	-3.48905	0.000484744	0.0159933	DOWN
RNF169	316.762	-0.848124	0.243135	-3.48829	0.000486129	0.0160028	DOWN
GAPVD1	2254.72	-0.630514	0.181176	-3.48013	0.000501171	0.0164354	DOWN
SSH1	1135.79	-0.656424	0.188631	-3.47994	0.000501517	0.0164354	DOWN
NKD1	17.3699	2.39457	0.688526	3.47782	0.00050551	0.0165292	UP
GCNT3	57.3333	1.45162	0.417583	3.47624	0.000508506	0.0165693	UP
FUT3	911.44	0.699415	0.201214	3.47597	0.000509005	0.0165693	UP
SEMA6C	84.241	1.60064	0.46058	3.47528	0.000510328	0.0165755	UP
PAN3	741.151	-0.695734	0.200285	-3.47372	0.000513293	0.0166348	DOWN
ST14	2540.04	0.953283	0.274531	3.47241	0.000515808	0.0166684	UP
TPI1	7394.14	0.579645	0.166975	3.47145	0.000517653	0.0166684	UP
OST4	464.566	1.20462	0.347012	3.4714	0.00051775	0.0166684	UP
TUBG2	314.337	-0.820375	0.236563	-3.4679	0.000524551	0.0168502	DOWN
CNOT6	2111.83	-0.709013	0.204548	-3.46624	0.000527799	0.0169173	DOWN
CFAP97	1064.25	-0.819262	0.23655	-3.46338	0.000533427	0.0169912	DOWN
CNTNAP2	39.6058	1.66815	0.481725	3.46286	0.000534458	0.0169912	UP
FMNL1	122.413	1.08523	0.313402	3.46274	0.000534695	0.0169912	UP
GALK1	289.903	0.990285	0.285985	3.46272	0.000534752	0.0169912	UP
FUS	2020.7	0.82576	0.238568	3.46132	0.000537528	0.0170423	UP
CD9	6452.71	0.604679	0.175323	3.44894	0.000562782	0.0178044	UP
TMEM205	361.648	0.892445	0.258975	3.44607	0.000568803	0.0179201	UP
GNPDA2	275.752	-0.894663	0.259637	-3.44582	0.00056932	0.0179201	DOWN
MYH14	1103.1	1.04342	0.302841	3.44545	0.000570117	0.0179201	UP
RNF182	94.6291	1.07966	0.313489	3.44402	0.000573129	0.0179761	UP
QSOX2	820.428	0.627947	0.182434	3.44206	0.000577299	0.0180328	UP
VASH1	31.5507	1.99409	0.57934	3.44201	0.000577405	0.0180328	UP
NECAB3	248.728	0.94402	0.27433	3.44119	0.000579172	0.0180494	UP
EML1	359.042	0.70512	0.205256	3.43533	0.000591834	0.0183157	UP
FTL	44339.3	-0.612456	0.178288	-3.4352	0.000592113	0.0183157	DOWN
PALD1	255.041	0.843115	0.245449	3.43499	0.000592584	0.0183157	UP
CHID1	777.41	0.723623	0.210667	3.43492	0.000592728	0.0183157	UP
RGS2	304.881	0.908502	0.264681	3.43243	0.000598191	0.0184455	UP
C1orf21	1290.17	0.608438	0.177342	3.43088	0.000601622	0.0185122	UP
TRIM16L	4771.2	-0.550337	0.160515	-3.42856	0.000606795	0.0186322	DOWN
LINC00622	37.9634	-1.6748	0.488848	-3.42602	0.000612499	0.0187679	DOWN
PCDH19	258.96	0.800419	0.233735	3.42446	0.000616012	0.0188078	UP
PSG8	332.848	0.815796	0.238269	3.42384	0.000617429	0.0188078	UP
PRKCD	751.414	0.742269	0.216801	3.42374	0.000617663	0.0188078	UP
ZSWIM5	212.505	0.822032	0.24026	3.42143	0.000622921	0.0189274	UP
CISD3	384.457	0.849184	0.248235	3.42088	0.000624181	0.0189274	UP
PLAC8	805.009	-0.717632	0.20982	-3.42022	0.000625702	0.0189343	DOWN
WWTR1	1990.64	-0.657388	0.192334	-3.41796	0.000630933	0.0190531	DOWN
BCAS1	353.863	0.932418	0.272986	3.41563	0.000636355	0.0191772	UP
ATP6V1C2	73.4056	1.24939	0.366011	3.41354	0.000641252	0.0192523	UP
ZBTB1	652.249	-0.727213	0.213044	-3.41344	0.000641478	0.0192523	DOWN
LMLN	370.601	-0.734622	0.215357	-3.41118	0.00064683	0.0193613	DOWN
DPP7	1782.36	1.02917	0.301768	3.41049	0.00064847	0.0193613	UP
PWP2	182.969	1.06731	0.312973	3.41023	0.000649085	0.0193613	UP
SLC16A14	95.0469	1.17841	0.345707	3.40871	0.000652716	0.0194299	UP
TGFB1	591.709	1.03852	0.30477	3.40755	0.000655484	0.0194727	UP
LCOR	1442.72	-0.665179	0.195302	-3.4059	0.000659461	0.0195511	DOWN
RHOBTB2	696.094	0.734973	0.215883	3.40449	0.000662876	0.0196125	UP
SRSF7	1320.05	0.711838	0.209213	3.40246	0.000667827	0.0197191	UP
GPR158	186.974	-0.849881	0.249975	-3.39986	0.000674211	0.0198675	DOWN
THSD7A	30.1398	1.82336	0.536524	3.39846	0.00067767	0.0199292	UP
ING2	201.271	0.924333	0.272212	3.39564	0.000684677	0.0200709	UP
MSI1	38.6273	1.66866	0.491445	3.39542	0.000685234	0.0200709	UP
LINC01278	261.83	-0.808516	0.238327	-3.39247	0.000692658	0.0202155	DOWN
SMIM5	173.212	1.01963	0.300566	3.39236	0.000692936	0.0202155	UP
BAIAP2-DT	456.243	0.896541	0.264612	3.38813	0.000703696	0.0204481	UP
PPP1R3B	561.563	-0.669097	0.197483	-3.38813	0.000703708	0.0204481	DOWN
MB21D2	505.962	-0.688508	0.203561	-3.38232	0.000718769	0.0208405	DOWN
TM7SF2	283.699	0.924581	0.273397	3.38182	0.000720063	0.0208405	UP
VTCN1	1940.12	0.565749	0.167425	3.37911	0.000727201	0.0210055	UP
AC097478.1	51.3386	-1.54413	0.457254	-3.37696	0.000732912	0.0211287	DOWN
FRMPD3	64.7663	-1.51567	0.449443	-3.37233	0.000745356	0.0214451	DOWN
ZNF461	78.5129	-1.13269	0.336269	-3.36841	0.000756018	0.0217091	DOWN
PNKP	565.611	0.913884	0.271419	3.36706	0.000759736	0.0217732	UP
STXBP4	176.751	-0.965163	0.286821	-3.36503	0.000765345	0.021891	DOWN
ZNF511	143.536	0.943045	0.280348	3.36384	0.000768671	0.0219431	UP
OSBPL8	1208.47	-0.905146	0.26915	-3.36298	0.000771055	0.0219683	DOWN
RPS6KA1	832.822	0.684328	0.203742	3.3588	0.000782818	0.0222439	UP
MECR	351.787	0.721911	0.214953	3.35846	0.000783771	0.0222439	UP
CNTN1	1433.41	0.676661	0.201818	3.35283	0.000799908	0.0226578	UP
NTN1	694.813	0.911859	0.272217	3.34974	0.000808866	0.0228464	UP
DCAKD	451.244	0.72999	0.217994	3.34867	0.000811991	0.0228464	UP
AC016596.1	113.362	1.18362	0.353488	3.34841	0.000812776	0.0228464	UP
EMG1	684.161	-0.656176	0.195971	-3.34834	0.000812972	0.0228464	DOWN
CYP27C1	74.3107	1.20509	0.359957	3.34786	0.00081438	0.0228464	UP
MAFF	258.892	1.0101	0.302049	3.34416	0.000825308	0.0230755	UP
HSPE1P2	45.5671	1.86139	0.556631	3.34403	0.000825705	0.0230755	UP
COL4A5	2993.11	-0.548862	0.16425	-3.34164	0.000832864	0.0232312	DOWN
AL355032.1	29.0854	2.88178	0.862772	3.34013	0.000837377	0.023287	UP
TNFSF18	1080.98	-0.837175	0.250658	-3.33991	0.000838052	0.023287	DOWN
TOE1	397.63	0.736687	0.220647	3.33876	0.000841545	0.0233397	UP
MRPL48	239.256	-0.836459	0.250582	-3.33807	0.000843628	0.0233452	DOWN
RAB3GAP1	1986.71	-0.643147	0.192695	-3.33764	0.000844936	0.0233452	DOWN
NLE1	651.759	-0.727428	0.218137	-3.33474	0.000853804	0.0235457	DOWN
DDX27	1003.35	0.621947	0.186821	3.32911	0.000871245	0.0239814	UP
BBC3	310.014	1.28626	0.386755	3.32576	0.000881769	0.0242254	UP
LEF1	147.776	0.915511	0.275469	3.32346	0.000889081	0.0243067	UP
MT-CYB	57030.2	-0.631641	0.190066	-3.32326	0.000889704	0.0243067	DOWN
COX6C	3450.67	0.645988	0.194384	3.32326	0.000889716	0.0243067	UP
ZCCHC2	320.164	-0.848738	0.255542	-3.32133	0.000895895	0.0244298	DOWN
FAM168B	3234.33	-0.549319	0.165425	-3.32066	0.000898062	0.0244434	DOWN
DMKN	181.11	0.851402	0.256577	3.31832	0.000905614	0.0245566	UP
ARL2	265.101	1.02401	0.308597	3.31829	0.000905718	0.0245566	UP
EML2	809.485	0.811744	0.244663	3.31781	0.000907265	0.0245566	UP
STK19	223.551	0.790413	0.238273	3.31726	0.000909064	0.0245599	UP
HYAL2	268.288	0.989075	0.298261	3.31614	0.000912693	0.0246124	UP
CDC26	394.011	0.766912	0.231322	3.31535	0.000915294	0.0246371	UP
TMEM208	252	0.87317	0.263424	3.31469	0.000917447	0.0246496	UP
RPL13AP7	21.0422	2.09302	0.631553	3.31408	0.000919444	0.024658	UP
YBX1	15511.7	0.789214	0.238428	3.31008	0.000932702	0.0249677	UP
CTSL	1248.72	0.579092	0.175004	3.30902	0.00093623	0.0250163	UP
NEIL2	240.606	0.761364	0.230263	3.30649	0.000944715	0.025197	UP
AOX1	26.7167	-1.79194	0.542094	-3.30559	0.000947779	0.0252327	DOWN
HEATR5A	424.398	-0.779453	0.235977	-3.30309	0.000956255	0.0253939	DOWN
CNKSR2	59.4225	1.36945	0.414635	3.30278	0.000957309	0.0253939	UP
AC138393.1	167.169	-0.994717	0.30125	-3.30196	0.000960114	0.0254221	DOWN
RPL10	26824.6	-0.723072	0.219074	-3.30058	0.000964859	0.0254513	DOWN
ATP11A	1397.28	-0.571744	0.173227	-3.30055	0.000964959	0.0254513	DOWN
FAM20C	106.627	1.21796	0.369064	3.30012	0.000966438	0.0254513	UP
ZNF205	123.778	1.40669	0.426371	3.29922	0.000969532	0.0254868	UP
ODF2	842.206	0.698136	0.211821	3.29587	0.000981165	0.0257463	UP
JDP2	217.809	0.941292	0.285785	3.2937	0.000988773	0.0258927	UP
AC024075.3	23.7964	-1.90019	0.57699	-3.29327	0.000990286	0.0258927	DOWN
YPEL3	613.865	1.1512	0.349719	3.29178	0.000995572	0.0259844	UP
USP5	2187.75	0.675265	0.205336	3.28858	0.00100693	0.0262341	UP
RALY	2984.67	0.92445	0.281697	3.28172	0.00103177	0.0268217	UP
TNFRSF10A	261.173	0.835204	0.254531	3.28134	0.00103315	0.0268217	UP
TLE2	295.896	1.06517	0.325229	3.27515	0.00105608	0.0273505	UP
RTN4RL1	111.273	1.28161	0.391352	3.27483	0.00105727	0.0273505	UP
PADI1	163.414	0.933571	0.285151	3.27395	0.00106056	0.0273871	UP
FTH1P7	1278.43	-0.930542	0.284309	-3.27299	0.00106415	0.0274314	DOWN
PARP4	1748.74	-0.649334	0.198454	-3.27197	0.00106802	0.0274828	DOWN
UNC5A	86.8348	1.40124	0.428873	3.26726	0.00108595	0.0278949	UP
JAG1	779.643	-0.596644	0.182647	-3.26665	0.00108829	0.0279061	DOWN
FAM217B	781.117	-0.609557	0.18667	-3.26543	0.001093	0.0279626	DOWN
HIST2H2BE	887.714	-0.635191	0.194574	-3.26453	0.00109647	0.0279626	DOWN
FLNA	8955.53	-0.632389	0.193732	-3.26425	0.00109754	0.0279626	DOWN
RIMS3	228.33	0.819665	0.251116	3.26409	0.00109815	0.0279626	UP
NHLRC3	281.952	-0.815501	0.249986	-3.26219	0.00110554	0.0280649	DOWN
RPA3	649.694	-0.786546	0.241118	-3.26207	0.001106	0.0280649	DOWN
SCARA3	641.53	0.901186	0.276468	3.25964	0.00111554	0.0282578	UP
SVEP1	356.098	0.689804	0.211732	3.25791	0.00112237	0.0283815	UP
FDPS	1298.03	0.567976	0.174517	3.25456	0.00113569	0.0286689	UP
GPR1	20.4169	2.13422	0.655897	3.25389	0.00113836	0.0286866	UP
LINC00886	123.554	-0.927759	0.285344	-3.25137	0.00114851	0.0288509	DOWN
PRR13	1625.94	-0.560241	0.172313	-3.25129	0.00114882	0.0288509	DOWN
NECTIN4	682.902	0.649888	0.199991	3.24958	0.00115576	0.0288789	UP
HIPK3	1401.75	-0.638251	0.19644	-3.24909	0.00115776	0.0288789	DOWN
BTRC	697.075	-0.658518	0.202679	-3.24907	0.00115781	0.0288789	DOWN
NDUFB7	701.538	0.942997	0.290236	3.24907	0.00115784	0.0288789	UP
RBM3	3435.76	-0.691007	0.212746	-3.24804	0.00116205	0.0289344	DOWN
BRD8	1247.29	-0.640582	0.197296	-3.24681	0.00116707	0.0290099	DOWN
LNCAROD	232.213	0.801574	0.246944	3.24597	0.00117052	0.0290463	UP
ADAMTS1	82.4866	1.10839	0.34176	3.24319	0.00118201	0.0292278	UP
CYP4B1	38.5388	1.68278	0.518928	3.2428	0.00118361	0.0292278	UP
GTF2A1	997.261	-0.750553	0.231469	-3.24257	0.00118458	0.0292278	DOWN
ALDOA	29.2708	1.92692	0.594311	3.24227	0.00118583	0.0292278	UP
CPPED1	763.589	-0.624768	0.192886	-3.23905	0.00119928	0.0295095	DOWN
CCDC9	233.232	1.06327	0.328349	3.23825	0.00120267	0.0295167	UP
44994	389.84	0.664047	0.205078	3.23802	0.00120361	0.0295167	UP
EMP2	2370.83	0.544835	0.16852	3.23306	0.00122471	0.0299838	UP
SPINT1	3265.95	0.630955	0.195247	3.23158	0.00123109	0.030017	UP
ABCF2	323.703	-0.776492	0.240306	-3.23127	0.00123243	0.030017	DOWN
BPGM	381.319	0.721502	0.223376	3.22998	0.00123797	0.030017	UP
ENSA	4014.99	0.642144	0.198853	3.22924	0.00124122	0.030017	UP
VASP	2245.89	0.858451	0.265843	3.22917	0.00124149	0.030017	UP
SLC4A7	263.092	-0.893246	0.276619	-3.22915	0.00124158	0.030017	DOWN
WFDC21P	15.1971	2.39552	0.741884	3.22897	0.00124238	0.030017	UP
GOLGA2	2800.44	0.663511	0.205489	3.22894	0.00124249	0.030017	UP
LYRM1	482.226	-0.834683	0.25861	-3.22757	0.00124844	0.030111	DOWN
ICA1	346.735	0.711339	0.220558	3.22518	0.00125894	0.0303142	UP
STRN4	1856.97	0.77416	0.240366	3.22075	0.00127854	0.0307355	UP
FARP1	387.577	0.763183	0.237019	3.21993	0.00128224	0.0307736	UP
FIS1	589.253	0.685728	0.213002	3.21935	0.00128482	0.030785	UP
TARBP1	637.99	-0.624926	0.194251	-3.21711	0.0012949	0.030976	DOWN
HSD17B10	520.018	0.70477	0.219103	3.21662	0.0012971	0.0309778	UP
LRRC75A-AS1	13752.9	-0.512318	0.159343	-3.2152	0.00130355	0.0310158	DOWN
GPR37	61.5321	1.25277	0.389657	3.21506	0.00130418	0.0310158	UP
LY6K	296.887	1.09971	0.342078	3.2148	0.00130536	0.0310158	UP
SLC26A2	1885.2	-0.618777	0.19252	-3.21408	0.00130862	0.0310158	DOWN
CHP1	3232.83	-0.606859	0.188821	-3.21393	0.0013093	0.0310158	DOWN
SH3RF1	937.963	-0.581873	0.181173	-3.2117	0.00131951	0.0311981	DOWN
CCDC144A	132.166	-1.01393	0.315744	-3.21123	0.0013217	0.0311981	DOWN
SEC31A	1593.73	-0.615839	0.191837	-3.21022	0.00132635	0.0311981	DOWN
MILR1	70.4428	-1.10407	0.343929	-3.21017	0.00132655	0.0311981	DOWN
VSIR	2167.39	0.839461	0.26152	3.20993	0.00132767	0.0311981	UP
MATN2	246.066	0.902867	0.281568	3.20657	0.0013433	0.0315147	UP
NFYA	529.944	-0.750688	0.234445	-3.20198	0.00136488	0.031944	DOWN
MUTYH	314.618	0.72936	0.227801	3.20175	0.00136597	0.031944	UP
PDK3	47.8528	1.37251	0.42879	3.20089	0.00137003	0.0319728	UP
MON2	1044.49	-0.65397	0.204331	-3.20055	0.00137166	0.0319728	DOWN
NIN	746.719	-0.623684	0.194895	-3.20011	0.00137376	0.0319728	DOWN
SLC7A11	1211.21	-0.894777	0.279668	-3.19943	0.00137702	0.0319969	DOWN
GPATCH4	360.863	0.670676	0.209654	3.19897	0.00137918	0.0319969	UP
SH3BP4	978.335	-0.600689	0.187805	-3.19848	0.00138155	0.0320012	DOWN
C1orf174	362.152	-0.675375	0.211254	-3.19698	0.00138872	0.0321164	DOWN
KIAA0100	2413.59	-0.596001	0.18653	-3.19521	0.00139731	0.0322219	DOWN
MPG	303.376	1.12541	0.352227	3.19513	0.00139769	0.0322219	UP
SESTD1	1395.42	0.596872	0.186844	3.19449	0.0014008	0.0322426	UP
CCDC88C	156.597	1.00601	0.315071	3.19296	0.00140821	0.0323622	UP
IFRD2	626.645	-0.635469	0.199175	-3.19051	0.0014202	0.0325866	DOWN
NUDT1	197.565	1.30245	0.408494	3.18841	0.00143057	0.0327726	UP
EXD2	372.854	-0.689037	0.216137	-3.18796	0.00143279	0.0327726	DOWN
TENM3	445.204	0.683541	0.214904	3.18067	0.00146934	0.0335403	UP
GJB6	50.6668	1.3239	0.416276	3.18036	0.00147095	0.0335403	UP
AP2B1	13915	-0.554928	0.174523	-3.17968	0.00147436	0.0335658	DOWN
GINS2	451.32	0.641088	0.201724	3.17804	0.00148273	0.0337039	UP
QSER1	1160.11	-0.672643	0.211695	-3.17742	0.00148589	0.0337234	DOWN
SNCG	1018.27	0.91792	0.289001	3.17618	0.00149229	0.0337983	UP
SQLE	1378.65	0.580699	0.182847	3.17588	0.00149382	0.0337983	UP
ITGAV	6611.95	-0.59395	0.187052	-3.17532	0.00149674	0.0338119	DOWN
ERP44	1815.38	-0.614938	0.193724	-3.17431	0.00150195	0.0338772	DOWN
RAD50	90.0008	-1.03316	0.325615	-3.17294	0.00150902	0.0339844	DOWN
KLHDC10	699.439	-0.586446	0.184893	-3.17182	0.00151488	0.0340638	DOWN
RNLS	256.317	0.853736	0.269337	3.16977	0.00152561	0.0342254	UP
TP53I3	75.8689	1.31788	0.415836	3.16923	0.00152845	0.0342254	UP
GPX2	39.5981	-1.56588	0.494107	-3.16911	0.00152909	0.0342254	DOWN
RPL39	9161.9	-0.585079	0.184647	-3.16864	0.00153155	0.0342281	DOWN
BARX2	586.622	0.82026	0.259213	3.16442	0.00155393	0.0346753	UP
TRAPPC10	342.657	-0.698469	0.220761	-3.16391	0.00155666	0.0346831	DOWN
AF127577.4	83.6557	-1.16725	0.369242	-3.16121	0.00157118	0.0349191	DOWN
MLLT3	241.027	0.794617	0.251378	3.16105	0.00157203	0.0349191	UP
ITGB1BP1	671.939	0.599004	0.18962	3.15896	0.00158332	0.0350725	UP
RPL41P5	80.3893	1.12317	0.355558	3.15889	0.00158373	0.0350725	UP
TCEAL1	394.945	-0.785543	0.248749	-3.15797	0.0015887	0.0351292	DOWN
NMD3	1697.34	-0.788153	0.249774	-3.15547	0.00160241	0.0353251	DOWN
PLAUR	717.274	0.623407	0.197585	3.15514	0.00160424	0.0353251	UP
YBX1P10	60.8679	1.34268	0.425569	3.15503	0.00160481	0.0353251	UP
LDLR	8845.03	0.666808	0.211381	3.15453	0.00160757	0.0353327	UP
AC048341.1	120.113	0.948247	0.300644	3.15405	0.00161022	0.0353379	UP
INA	2806.35	-0.554206	0.175784	-3.15276	0.00161736	0.0354412	DOWN
USF2	1750.73	0.81493	0.258728	3.14975	0.00163408	0.035754	UP
PRR14L	1011.97	-0.632727	0.200961	-3.14851	0.00164106	0.0358531	DOWN
NQO1	5383.36	-0.505472	0.160568	-3.14801	0.00164384	0.0358602	DOWN
ST3GAL4	1056.82	0.586587	0.186446	3.14615	0.00165435	0.0360357	UP
CNTNAP3	522.139	0.610278	0.194134	3.14359	0.0016689	0.0362985	UP
MT-ND5	32224.3	-0.647307	0.206019	-3.14198	0.00167809	0.0364274	DOWN
RHPN1	336.187	0.912644	0.290496	3.14168	0.00167981	0.0364274	UP
MBOAT7	2965.88	0.826182	0.263107	3.1401	0.00168889	0.0365701	UP
RPL4P5	30.4131	-1.64067	0.52257	-3.13961	0.00169171	0.0365769	DOWN
SH2D3A	794.13	0.737492	0.234946	3.13898	0.00169537	0.0366019	UP
LAMA3	1544.85	-0.589148	0.18774	-3.13811	0.00170041	0.0366567	DOWN
EFNA3	78.7418	1.38775	0.442344	3.13727	0.00170531	0.0367082	UP
ZCCHC8	640.39	-0.645226	0.205736	-3.13618	0.00171165	0.0367905	DOWN
MPP2	342.845	0.775985	0.247497	3.13533	0.00171661	0.0367948	UP
ENTR1	911.578	-0.578361	0.184468	-3.13528	0.00171689	0.0367948	DOWN
RPL12P4	109.609	0.990201	0.315989	3.13366	0.0017264	0.0369445	UP
PAQR4	149.058	1.26629	0.404676	3.12915	0.00175315	0.037462	UP
OAS1	709.238	0.639113	0.204291	3.12844	0.00175738	0.0374976	UP
LMO2	57.4269	1.38118	0.441661	3.12724	0.00176453	0.0375953	UP
TMEM53	341.712	0.846162	0.27077	3.12502	0.00177792	0.0378212	UP
TTC31	539.415	0.690942	0.221128	3.12463	0.00178031	0.0378212	UP
TUBBP5	77.4147	1.29842	0.415871	3.12216	0.00179531	0.0380418	UP
CBFB	1211.66	-0.605907	0.194073	-3.12206	0.0017959	0.0380418	DOWN
C19orf53	741.366	1.01296	0.324653	3.12012	0.00180778	0.038238	UP
MAGI1	256.301	0.750365	0.240578	3.11901	0.00181458	0.0383264	UP
IDUA	68.3796	1.47827	0.474051	3.11837	0.00181854	0.0383546	UP
ATP5MG	469.762	-0.722869	0.231889	-3.11731	0.00182512	0.0384379	DOWN
BRD7	1659.44	0.633925	0.203423	3.1163	0.00183138	0.0384437	UP
AC073136.2	15.9341	-2.52656	0.810819	-3.11606	0.00183285	0.0384437	DOWN
AC011043.1	114.34	-0.947671	0.304132	-3.11599	0.00183328	0.0384437	DOWN
MAN1B1	3819.25	0.612507	0.196608	3.11537	0.00183715	0.0384697	UP
MDK	452.574	0.832754	0.267426	3.11396	0.00184593	0.0385981	UP
45171	2673.97	-0.684905	0.22003	-3.11278	0.00185333	0.0386975	DOWN
MMP24OS	993.028	-0.639385	0.205503	-3.11132	0.00186251	0.0388278	DOWN
CCND1	7800.22	0.507248	0.163053	3.11095	0.00186488	0.0388278	UP
EPHA7	84.2884	1.02229	0.328737	3.10974	0.00187253	0.0389317	UP
GEMIN6	244.32	0.762718	0.245302	3.1093	0.00187531	0.0389339	UP
ME3	239.102	0.768503	0.247228	3.10848	0.0018805	0.0389865	UP
ERMARD	376.034	-0.69027	0.222224	-3.10619	0.00189513	0.039234	DOWN
ENSAP2	64.3566	1.156	0.372535	3.10307	0.00191525	0.0395944	UP
LRP12	297.055	-0.751651	0.242324	-3.10185	0.00192317	0.0397021	DOWN
KPNA2	7596.91	-0.515016	0.16608	-3.10102	0.00192856	0.0397573	DOWN
ZNF608	132.815	-0.935989	0.301904	-3.10028	0.00193335	0.0397992	DOWN
DIO2	17.9091	-2.05334	0.662397	-3.09987	0.00193605	0.0397992	DOWN
ATF7IP	1579.68	-0.602843	0.194783	-3.09495	0.00196848	0.0404091	DOWN
SIKE1	1201.97	-0.637586	0.206101	-3.09356	0.00197769	0.0405413	DOWN
MINOS1	83.5131	-1.37197	0.44368	-3.09225	0.00198645	0.0406637	DOWN
AC012146.1	26.5612	-1.69567	0.548447	-3.09178	0.00198962	0.0406718	DOWN
MYBL1	161.881	-0.799271	0.25863	-3.0904	0.00199887	0.0408037	DOWN
ACER3	459.897	-0.686776	0.222322	-3.08911	0.00200755	0.0408962	DOWN
NBL1	405.613	0.867428	0.280841	3.08868	0.00201051	0.0408962	UP
ANAPC1	1112.36	-0.555862	0.179979	-3.08849	0.00201179	0.0408962	DOWN
NCOA6	1623.55	-0.595738	0.192924	-3.08794	0.00201549	0.0409145	DOWN
PDE7A	1172.12	-0.562984	0.182551	-3.08399	0.00204243	0.0414039	DOWN
ADAM23	92.4765	0.989431	0.320937	3.08294	0.00204963	0.0414923	UP
UQCRHL	88.5772	1.39779	0.453832	3.07996	0.00207025	0.0418518	UP
TNFRSF10D	1442.14	-0.585123	0.190021	-3.07925	0.00207525	0.0418947	DOWN
AC007325.2	22.7855	1.90213	0.618251	3.07663	0.00209354	0.0421765	UP
DDRGK1	347.489	1.04031	0.338154	3.07643	0.00209498	0.0421765	UP
CDR2L	735.749	0.905069	0.294478	3.07347	0.00211588	0.0424897	UP
ANTXR2	77.0865	1.03048	0.335291	3.0734	0.00211635	0.0424897	UP
USP11	999.739	0.624192	0.203155	3.07249	0.0021228	0.0425609	UP
STEAP1	266.9	0.823282	0.268121	3.07056	0.00213656	0.042778	UP
PNPO	350.974	-0.681554	0.222022	-3.06976	0.00214228	0.0428339	DOWN
SPRY1	448.14	-0.607187	0.197836	-3.06914	0.00214675	0.0428645	DOWN
NDUFA9	340.318	-0.742031	0.241838	-3.0683	0.00215281	0.042927	DOWN
RPL34P18	90.9082	-1.01813	0.331889	-3.06767	0.00215732	0.0429343	DOWN
CASP3	980.413	-0.656606	0.21406	-3.0674	0.00215931	0.0429343	DOWN
FAAP24	125.998	0.89947	0.293271	3.06703	0.00216199	0.0429343	UP
ATAD3A	594.72	0.77616	0.253239	3.06492	0.00217725	0.0431786	UP
CD63	3818.6	0.552138	0.180461	3.0596	0.00221632	0.0438939	UP
ATXN1	800.197	-0.556332	0.182004	-3.0567	0.00223786	0.0442606	DOWN
RAB15	699.011	0.780687	0.255468	3.05591	0.00224381	0.0443183	UP
USP6	23.8487	-1.78179	0.583347	-3.05442	0.00225495	0.0444783	DOWN
SURF6	860.952	0.598433	0.195965	3.05377	0.00225985	0.0444952	UP
ZBTB34	601.916	-0.609365	0.199575	-3.05332	0.00226324	0.0444952	DOWN
ABHD11	569.163	0.651169	0.213283	3.05307	0.00226512	0.0444952	UP
HMBS	242.924	0.769574	0.252097	3.05269	0.00226799	0.0444952	UP
BLNK	244.279	0.731785	0.239795	3.05171	0.0022754	0.0445808	UP
CHCHD10	300.253	1.04078	0.341165	3.05066	0.00228336	0.0446769	UP
AC010343.1	305.709	2.47194	0.810797	3.04878	0.00229776	0.0448986	UP
FLOT1	2794.48	0.583137	0.191468	3.04561	0.00232211	0.0453138	UP
AC023301.1	10.6061	3.18071	1.04452	3.04515	0.00232564	0.0453221	UP
EREG	1431.2	0.751818	0.247156	3.04188	0.00235107	0.0457566	UP
DCBLD1	284.574	0.663108	0.218128	3.04	0.00236581	0.0459823	UP
RASIP1	30.9449	-1.60077	0.526783	-3.03877	0.0023755	0.0461093	DOWN
ALDH1A3	4639.97	0.528241	0.173907	3.0375	0.00238553	0.0461968	UP
FTH1P10	20.6065	-1.95959	0.645155	-3.03739	0.00238633	0.0461968	DOWN
KLHL24	1219.38	-0.539956	0.177852	-3.03598	0.00239754	0.0463524	DOWN
SLC36A4	312.848	-0.723378	0.238321	-3.0353	0.00240293	0.0463953	DOWN
MTERF3	312.781	-0.671746	0.221359	-3.03465	0.00240816	0.046409	DOWN
RPL36AL	942.956	0.654286	0.215645	3.03408	0.0024127	0.046409	UP
PPL	4690.86	0.636088	0.209652	3.03402	0.0024132	0.046409	UP
SOCS4	740.184	-0.634615	0.209194	-3.03363	0.00241634	0.046409	DOWN
ADPRM	322.952	-0.698536	0.230371	-3.03223	0.00242757	0.0465635	DOWN
PPM1H	424.541	0.656051	0.216389	3.03182	0.00243087	0.0465657	UP
HAUS8	169.738	0.796844	0.263048	3.02926	0.0024515	0.0468993	UP
USP9X	2715.16	-0.58688	0.193821	-3.02796	0.00246212	0.0470411	DOWN
F8A1	304.53	0.730149	0.241246	3.02657	0.00247347	0.0471961	UP
ATP5MD	1399.28	-0.646229	0.213589	-3.02557	0.00248168	0.0472911	DOWN
HELZ	1301.49	-0.580367	0.191906	-3.02423	0.00249269	0.0474389	DOWN
TBPL1	332.788	-0.713765	0.236631	-3.01636	0.00255826	0.0485993	DOWN
CBWD4P	32.3164	-1.5935	0.528327	-3.01612	0.00256031	0.0485993	DOWN
CNIH1	2306.26	-0.603999	0.20031	-3.01532	0.00256712	0.0486654	DOWN
AC004656.1	81.0044	1.04859	0.347823	3.01473	0.0025721	0.0486967	UP
HSP90B1	10916.4	0.562977	0.186769	3.0143	0.00257573	0.0487023	UP
SLC25A21	32.176	1.6206	0.537979	3.01238	0.00259207	0.0489479	UP
B4GALT4	648.354	0.612814	0.203621	3.00958	0.00261608	0.0492847	UP
CRYBG2	409.171	0.823938	0.273797	3.00931	0.00261844	0.0492847	UP
SDF4	2077.75	0.764863	0.254181	3.00912	0.00262002	0.0492847	UP
AC073861.1	773.651	-0.586009	0.194927	-3.00629	0.00264456	0.0496824	DOWN
KLF4	1120.19	0.614152	0.204543	3.00256	0.00267721	0.0502007	UP
POMP	1092.2	-0.554659	0.184744	-3.00231	0.00267942	0.0502007	DOWN
HNRNPA2B1	9943.86	0.493041	0.16424	3.00196	0.00268245	0.0502007	UP
MRPS16	1990.57	-0.53003	0.17667	-3.00012	0.00269875	0.0504411	DOWN
NUBP1	106.274	0.953015	0.317747	2.99928	0.00270615	0.0505148	UP
PRPF31	1026.9	0.570817	0.190344	2.99887	0.00270986	0.0505196	UP
LEMD1	276.906	0.760197	0.253535	2.99839	0.00271408	0.0505337	UP
MRPS28	120.602	0.916203	0.305653	2.99753	0.00272178	0.0506127	UP
MINCR	156.721	-0.792735	0.264705	-2.99479	0.00274633	0.0510044	DOWN
TPK1	98.6558	0.948194	0.316664	2.99432	0.00275056	0.051018	UP
COLGALT2	281.833	0.800442	0.267538	2.99189	0.0027726	0.0512982	UP
POLR2L	377.214	1.07172	0.358211	2.99188	0.00277269	0.0512982	UP
PHLDB3	198.682	1.10866	0.370915	2.98898	0.00279912	0.0517219	UP
RPS7P1	1647.04	-0.535827	0.179386	-2.98701	0.00281725	0.051991	DOWN
ZNF394	212.647	0.706307	0.236669	2.98436	0.00284168	0.0523758	UP
SCD	40644.5	0.512918	0.171976	2.9825	0.00285908	0.0524613	UP
KIF22	1181.12	0.5382	0.180478	2.98208	0.00286297	0.0524613	UP
EYA2	314.608	0.724878	0.24308	2.98206	0.00286318	0.0524613	UP
MZT2A	623.242	1.01157	0.339227	2.982	0.00286376	0.0524613	UP
SNF8	490.234	0.58818	0.197247	2.98194	0.00286427	0.0524613	UP
UBE2H	2438.75	-0.489191	0.164125	-2.98061	0.00287678	0.0526245	DOWN
LRRC23	137.285	0.856059	0.28736	2.97905	0.00289146	0.052827	UP
GLRB	339.264	0.667714	0.22419	2.97834	0.00289812	0.0528826	UP
MAP7D1	1690.75	0.831401	0.279288	2.97686	0.00291216	0.0530725	UP
GALNT6	51.097	1.18387	0.39787	2.97552	0.00292496	0.0531758	UP
ZFHX3	612.545	-0.640579	0.215284	-2.9755	0.0029251	0.0531758	DOWN
SLC39A2	16.9895	2.1685	0.728956	2.9748	0.00293181	0.0532314	UP
BFSP1	119.542	0.897346	0.301748	2.97382	0.00294117	0.0532324	UP
MGLL	77.6061	-1.01788	0.342293	-2.97372	0.00294215	0.0532324	DOWN
BIRC3	93.4502	-0.960726	0.32308	-2.97365	0.00294279	0.0532324	DOWN
PCBP1	1589.47	0.786644	0.264767	2.97109	0.0029675	0.0535751	UP
HNRNPCP2	165.627	0.922869	0.310634	2.97092	0.00296906	0.0535751	UP
IL20RA	27.3651	1.68417	0.567141	2.96957	0.00298214	0.0537448	UP
TECPR1	299.592	0.7821	0.263417	2.96905	0.00298718	0.0537692	UP
CERK	888.459	0.527417	0.177696	2.96808	0.00299666	0.0538399	UP
AGO2	2894.36	-0.517769	0.174466	-2.96773	0.00300006	0.0538399	DOWN
SLC9A3R2	233.359	1.09068	0.367539	2.96752	0.00300215	0.0538399	UP
PYM1	668.4	0.587605	0.198086	2.96641	0.003013	0.0539681	UP
CCDC61	74.4071	1.36743	0.461059	2.96585	0.00301846	0.0539998	UP
NHLRC1	100.579	0.915132	0.308661	2.96485	0.00302834	0.0541103	UP
ATG16L1	725.015	0.552672	0.186469	2.96388	0.00303784	0.0542137	UP
PDIA4	1501.34	0.558229	0.188451	2.9622	0.0030545	0.0544447	UP
ETV4	716.116	0.649551	0.219435	2.96011	0.0030753	0.0547486	UP
GNG12	4435.64	-0.661226	0.22342	-2.95957	0.00308074	0.05475	DOWN
SERF1B	44.6082	1.98364	0.670296	2.95935	0.00308287	0.05475	UP
PADI2	648.37	0.590796	0.199685	2.95864	0.00309003	0.0548106	UP
AC011330.1	17.0986	-2.05815	0.695738	-2.95823	0.00309414	0.0548169	DOWN
PFDN5	1743.85	0.553904	0.187268	2.95782	0.00309826	0.0548234	UP
ZSCAN31	395.674	-0.627592	0.212303	-2.95612	0.00311537	0.0550127	DOWN
SORBS3	645.498	0.983003	0.332552	2.95593	0.00311724	0.0550127	UP
RFX3	167.562	-0.773078	0.261561	-2.95564	0.00312025	0.0550127	DOWN
APPL2	651.229	-0.548919	0.185758	-2.95503	0.00312642	0.0550551	DOWN
FLYWCH2	246.37	0.933973	0.316229	2.95347	0.00314226	0.0552674	UP
NCOA3	1767.97	-0.538608	0.182469	-2.95178	0.00315947	0.0555033	DOWN
GBP3	529.41	-0.617168	0.209165	-2.95063	0.00317123	0.055643	DOWN
LINC02178	49.7046	1.29519	0.439234	2.94875	0.0031906	0.0559158	UP
CXorf40B	288.285	0.714162	0.242337	2.94697	0.00320902	0.0561714	UP
SLC2A12	173.89	-0.781349	0.265231	-2.94592	0.00321996	0.0562371	DOWN
ALDH3A2	8357.96	-0.506469	0.171925	-2.94587	0.00322047	0.0562371	DOWN
AL590867.2	88.8759	1.0593	0.359703	2.94492	0.00323038	0.0563427	UP
ZNFX1	1581.24	-0.525761	0.17871	-2.94199	0.00326115	0.0568117	DOWN
TBC1D10A	192.195	1.0193	0.346608	2.9408	0.0032737	0.0569624	UP
MYO5C	162.252	0.861226	0.292893	2.94041	0.00327773	0.0569647	UP
DMXL1	856.543	-0.648171	0.220464	-2.94004	0.00328172	0.0569662	DOWN
LONRF2	182.585	0.830679	0.282675	2.93864	0.00329661	0.0571568	UP
HSPA5	21218.8	0.529677	0.180276	2.93814	0.0033019	0.0571808	UP
POP4	976.834	0.562727	0.191665	2.936	0.00332472	0.0575079	UP
PITPNM3	451.842	0.700575	0.238645	2.93563	0.00332869	0.0575083	UP
C21orf91	208.886	-0.792786	0.270154	-2.93457	0.00334005	0.0575705	DOWN
MAD1L1	383.247	0.861906	0.293708	2.93456	0.00334016	0.0575705	UP
STK39	904.167	0.568859	0.194069	2.93121	0.0033764	0.0581265	UP
SRPK1	1916.46	-0.556252	0.189842	-2.93008	0.00338876	0.0582707	DOWN
GRIK2	42.1354	1.39819	0.477333	2.92917	0.00339864	0.058372	UP
BRPF1	199.912	0.790881	0.270295	2.926	0.00343354	0.0589021	UP
LHFPL6	278.033	0.650114	0.222614	2.92036	0.00349629	0.0598339	UP
ESS2	290.654	0.756912	0.259187	2.92033	0.00349656	0.0598339	UP
B3GAT3	381.972	0.818569	0.28033	2.92002	0.00350014	0.0598339	UP
RRAS	685.594	0.704423	0.241277	2.91956	0.00350523	0.059851	UP
ATXN3	410.276	-0.613489	0.210165	-2.91909	0.00351059	0.0598726	DOWN
TGM2	31.7463	1.68568	0.577591	2.91847	0.00351754	0.0599212	UP
LARP1	3737.17	-0.541425	0.185554	-2.91789	0.00352412	0.0599633	DOWN
STXBP2	790.043	0.750136	0.257239	2.91611	0.00354428	0.060229	UP
FBXL4	439.774	-0.660067	0.226377	-2.91578	0.00354797	0.060229	DOWN
AC240274.1	234.085	-0.821737	0.282058	-2.91336	0.00357557	0.060627	DOWN
OAF	174.657	0.943319	0.323918	2.91221	0.00358877	0.0607804	UP
PDIA6	3448.25	0.46873	0.161012	2.91115	0.00360096	0.0609163	UP
AC016739.1	1659.79	-0.680714	0.233865	-2.91072	0.003606	0.060931	DOWN
AP1S3	275.51	-0.84993	0.29218	-2.90893	0.0036267	0.0612059	DOWN
ASNS	66.8216	-1.34277	0.461658	-2.90859	0.00363064	0.0612059	DOWN
TBCB	1015.61	0.594255	0.204357	2.90792	0.00363839	0.061241	UP
CDK19	941.046	-0.548726	0.188727	-2.90751	0.00364322	0.061241	DOWN
WAC	2115.68	-0.515181	0.177207	-2.90722	0.00364652	0.061241	DOWN
TUG1	3338.48	-0.602639	0.207308	-2.90697	0.00364949	0.061241	DOWN
AC009244.1	106.353	0.92304	0.317592	2.90637	0.00365653	0.0612887	UP
TRIM32	1033.85	-0.523843	0.180282	-2.90569	0.00366445	0.0613512	DOWN
CXorf57	133.198	-0.85662	0.294865	-2.90512	0.0036711	0.0613923	DOWN
WRNIP1	909.84	0.529675	0.182425	2.90353	0.00368986	0.0616354	UP
FRG1HP	249.277	-0.700823	0.24169	-2.89968	0.00373544	0.0623256	DOWN
PHC3	620.142	-0.609356	0.210283	-2.89779	0.00375807	0.0626317	DOWN
NBEAL1	156.864	-0.810584	0.279789	-2.89713	0.00376599	0.0626547	DOWN
AL139220.2	51.1233	-1.24959	0.431345	-2.89696	0.00376803	0.0626547	DOWN
C1orf123	664.319	0.535094	0.184767	2.89604	0.00377908	0.0627671	UP
GTPBP8	239.934	-0.715706	0.247457	-2.89225	0.00382496	0.063439	DOWN
TBX1	64.156	1.35191	0.467587	2.89126	0.00383702	0.063439	UP
TCEA1	5186.7	-0.632028	0.218613	-2.89109	0.00383913	0.063439	DOWN
GTF2IP4	869.381	-0.579236	0.200355	-2.89104	0.00383965	0.063439	DOWN
KCNK1	1917.11	0.500881	0.173261	2.89091	0.00384123	0.063439	UP
RPL9P9	281.808	-0.733284	0.253705	-2.8903	0.00384872	0.0634908	DOWN
FOXE1	341.966	0.719502	0.248972	2.88989	0.00385377	0.0635025	UP
ACAT2	872.624	0.650144	0.225029	2.88916	0.00386272	0.0635783	UP
CFHR4	34.7843	-1.48316	0.51363	-2.8876	0.00388195	0.0638229	DOWN
TNNT1	691.044	0.656203	0.227291	2.88707	0.00388854	0.0638594	UP
GJA3	39.4967	1.33397	0.462289	2.88558	0.00390688	0.0640183	UP
AMOTL1	2651.54	-0.501845	0.173915	-2.88558	0.00390697	0.0640183	DOWN
ZKSCAN3	82.2342	-0.941208	0.326298	-2.8845	0.00392032	0.0641364	DOWN
TACO1	606.629	0.651742	0.225991	2.88393	0.00392744	0.0641364	UP
HIST1H1C	1203.49	0.593098	0.205674	2.88368	0.00393054	0.0641364	UP
TMTC3	1210.19	-0.663613	0.230159	-2.88329	0.0039355	0.0641364	DOWN
PRKAR2A	1701.88	-0.551414	0.191262	-2.88304	0.00393859	0.0641364	DOWN
DMGDH	12.6424	2.62183	0.909447	2.88289	0.00394051	0.0641364	UP
TXK	33.9411	-1.37626	0.47745	-2.88253	0.00394494	0.0641371	DOWN
ZMIZ2	937.21	-0.771321	0.267618	-2.88217	0.00394949	0.0641397	DOWN
XK	75.3499	-1.01918	0.353969	-2.87928	0.0039858	0.0645784	DOWN
ST13P20	21.1653	1.97208	0.684942	2.87919	0.00398702	0.0645784	UP
PREX1	50.7199	1.19654	0.415614	2.87897	0.00398976	0.0645784	UP
GCNT1	169.252	0.85053	0.29547	2.87857	0.00399483	0.0645891	UP
STX4	353.511	0.700185	0.243277	2.87815	0.0040002	0.0646044	UP
CCDC74A	42.305	1.29307	0.449484	2.87678	0.00401754	0.0648128	UP
EPAS1	2870.16	-0.507019	0.176406	-2.87416	0.00405107	0.0652817	DOWN
ZNF561	440.457	-0.625562	0.217744	-2.87293	0.00406686	0.0654248	DOWN
PDE4DIP	1185.5	0.538609	0.187488	2.87277	0.00406891	0.0654248	UP
SMPD1	327.749	0.819645	0.285492	2.87099	0.00409192	0.0657226	UP
MIR1244-2	212.525	-0.773392	0.269429	-2.87048	0.00409845	0.0657552	DOWN
LIAS	169.355	-0.779648	0.271679	-2.86974	0.00410814	0.0658383	DOWN
SMAD3	1908.16	-0.506582	0.176592	-2.86866	0.00412209	0.0659895	DOWN
NDUFA11	203.722	-0.991086	0.346414	-2.86099	0.0042232	0.0675284	DOWN
SLITRK6	1106.18	-0.587281	0.205295	-2.86067	0.00422745	0.0675284	DOWN
CTU2	206.123	0.797121	0.278725	2.85988	0.00423797	0.0675504	UP
FN3KRP	480.22	0.604153	0.211252	2.85988	0.00423808	0.0675504	UP
CDC37	1293.13	0.937363	0.328049	2.85738	0.00427148	0.0680087	UP
SMS	2728.68	-0.544112	0.190521	-2.85591	0.00429134	0.0682506	DOWN
SFT2D2	1854.87	-0.547387	0.191692	-2.85555	0.0042962	0.0682536	DOWN
ANKRD28	1150.54	-0.557028	0.195096	-2.85516	0.00430156	0.0682645	DOWN
SDHA	2640.99	0.512705	0.17962	2.8544	0.00431189	0.0683542	UP
PURA	728.297	-0.517088	0.181245	-2.85297	0.00433121	0.0685411	DOWN
OSTM1	257.842	-0.690805	0.242167	-2.85259	0.0043364	0.0685411	DOWN
HLA-F	72.6172	1.11386	0.390487	2.8525	0.00433774	0.0685411	UP
PISD	886.307	0.568581	0.199382	2.85172	0.00434833	0.0686341	UP
AC018470.1	26.6246	1.56965	0.550589	2.85085	0.00436027	0.0687483	UP
PSD3	848.176	-0.5396	0.189317	-2.85024	0.00436859	0.0688053	DOWN
SLC22A5	356.826	-0.586018	0.205687	-2.84907	0.00438471	0.0689188	DOWN
RPS21	8220.99	-0.821627	0.288388	-2.84903	0.00438523	0.0689188	DOWN
STK10	823.757	0.611107	0.214666	2.84678	0.00441643	0.06928	UP
KLHL9	811.286	-0.578849	0.203341	-2.84669	0.00441769	0.06928	DOWN
SPAG7	452.04	0.594483	0.208955	2.84502	0.00444086	0.0695687	UP
EIF2A	2760.31	-0.581451	0.204459	-2.84385	0.00445714	0.0697456	DOWN
SRSF9	1313.3	0.648438	0.22804	2.84353	0.0044617	0.0697456	UP
PCNX2	367.274	-0.631925	0.222327	-2.84232	0.00447858	0.0699348	DOWN
PTPRU	890.195	0.816702	0.287466	2.84104	0.00449666	0.0700786	UP
TANC2	2792.99	-0.536983	0.189013	-2.84099	0.00449738	0.0700786	DOWN
MACC1	1874.07	0.564273	0.198742	2.83923	0.00452229	0.0703917	UP
PHLDA1	3178.63	-0.582615	0.205239	-2.83871	0.00452961	0.0704305	DOWN
PCNX1	791.376	-0.569848	0.20078	-2.83818	0.0045372	0.0704436	DOWN
VPS13C	1265.61	-0.592519	0.208782	-2.83797	0.00454009	0.0704436	DOWN
MIR34AHG	174.779	0.763553	0.269443	2.83382	0.00459957	0.0712909	UP
AC026367.2	14.8488	-2.1916	0.774606	-2.8293	0.00466495	0.0720772	DOWN
PANK2	676.036	-0.521199	0.184216	-2.82928	0.00466522	0.0720772	DOWN
SLC39A7	1540.72	0.526916	0.186256	2.829	0.00466943	0.0720772	UP
ASPSCR1	424.89	0.804617	0.284489	2.82829	0.00467971	0.0720772	UP
UQCC3	112.164	1.15617	0.408827	2.82802	0.00468371	0.0720772	UP
RPL22	3995.45	-0.479964	0.169719	-2.82799	0.00468419	0.0720772	DOWN
STN1	707.27	0.568777	0.201127	2.82794	0.00468482	0.0720772	UP
AURKA	1030.57	-0.522997	0.184993	-2.82711	0.00469701	0.0721159	DOWN
CR2	17.9858	1.95643	0.692027	2.8271	0.0046972	0.0721159	UP
NBPF1	325.054	-0.636331	0.225171	-2.82599	0.00471346	0.0722896	DOWN
TMEM51	251.315	0.695884	0.246327	2.82504	0.00472748	0.0724285	UP
EPHX4	43.989	1.33362	0.472171	2.82444	0.00473636	0.0724886	UP
ACSS2	1169.74	0.495317	0.175554	2.82144	0.00478084	0.0730929	UP
AC004556.1	89.0844	1.39639	0.496229	2.81399	0.004893	0.0747295	UP
MUM1	507.716	0.593374	0.210966	2.81265	0.0049135	0.0749641	UP
RPL10P16	2055.69	-0.58557	0.208342	-2.81062	0.0049446	0.07536	DOWN
SLC50A1	1657.41	0.539086	0.191851	2.80992	0.00495534	0.0753964	UP
DRG1	1949.78	-0.542185	0.192963	-2.8098	0.0049573	0.0753964	DOWN
ANKRD46	402.803	-0.663057	0.236046	-2.80902	0.00496928	0.0755	DOWN
IGBP1	1507.1	-0.517779	0.184366	-2.80843	0.00497829	0.0755274	DOWN
GRK3	312.071	0.665073	0.23683	2.80823	0.00498142	0.0755274	UP
LAPTM5	10.9582	-2.42713	0.864796	-2.80659	0.00500683	0.0758339	DOWN
SYTL5	33.9544	-1.49582	0.533079	-2.80601	0.00501597	0.0758938	DOWN
VEGFC	335.904	0.64055	0.228314	2.80557	0.00502281	0.0759043	UP
MRPL54	415.352	0.63732	0.227185	2.8053	0.00502705	0.0759043	UP
PLOD1	1094.69	0.67779	0.241818	2.80289	0.00506474	0.0763945	UP
CREBRF	377.864	-0.676012	0.241263	-2.80197	0.0050792	0.0764861	DOWN
ABRAXAS1	212.919	-0.773	0.275915	-2.80159	0.00508518	0.0764861	DOWN
SOX9	604.482	-0.558087	0.19921	-2.8015	0.00508651	0.0764861	DOWN
PLXNA2	181.32	-0.722969	0.258117	-2.80093	0.00509551	0.0765427	DOWN
LPCAT1	734.126	0.569768	0.203474	2.8002	0.00510706	0.0766374	UP
SRRT	963.218	0.669185	0.239051	2.79934	0.00512077	0.0767643	UP
KAT6B	439.919	-0.588569	0.210464	-2.79653	0.00516541	0.0773172	DOWN
MAP6	10.6944	2.5372	0.907322	2.79636	0.00516824	0.0773172	UP
CYP4Z1	12.7499	2.4883	0.89051	2.79425	0.00520206	0.0777437	UP
TTC3	1703.85	-0.539762	0.193215	-2.79359	0.00521272	0.0777716	DOWN
BDNF	158.694	0.843819	0.302068	2.79347	0.00521457	0.0777716	UP
NFAT5	958.687	-0.637674	0.228366	-2.79234	0.00523285	0.0779647	DOWN
PA2G4P4	82.6534	-0.903545	0.323622	-2.79198	0.00523868	0.0779721	DOWN
OLFML2A	1047.66	0.589504	0.211365	2.78903	0.00528661	0.0786053	UP
KANSL3	782.673	-0.547909	0.196543	-2.78774	0.00530779	0.0787597	DOWN
AL513318.2	383.712	-0.612166	0.219594	-2.78771	0.00530817	0.0787597	DOWN
FBXO38	547.263	-0.551678	0.197918	-2.78741	0.00531315	0.0787597	DOWN
CSF1R	49.1491	-1.2008	0.430956	-2.78637	0.00533016	0.0789317	DOWN
FTH1P2	138.743	0.789112	0.283255	2.78588	0.00533832	0.0789725	UP
LRRC58	1493.17	-0.647035	0.232428	-2.78381	0.00537248	0.0793976	DOWN
NKILA	21.8392	2.10522	0.756798	2.78174	0.00540679	0.0797489	UP
IDH3B	1845.51	0.466746	0.16779	2.78172	0.00540717	0.0797489	UP
ZNF485	28.4039	1.52103	0.546996	2.7807	0.0054242	0.0799194	UP
AC009962.1	25.3945	1.67687	0.604202	2.77536	0.00551414	0.0811629	UP
EMP1	12665.5	0.499949	0.180174	2.77482	0.00552326	0.0812153	UP
GAL	260.743	0.832311	0.300209	2.77244	0.00556376	0.0817286	UP
PCDHA2	21.7616	-1.80432	0.651105	-2.77116	0.00558567	0.0819321	DOWN
MOGS	1070.17	0.795978	0.287255	2.77098	0.00558883	0.0819321	UP
CNIH3	33.4034	1.37056	0.494743	2.77024	0.00560152	0.0819568	UP
RFC2	1043.36	0.519786	0.187633	2.77023	0.00560173	0.0819568	UP
EVA1B	80.112	1.54097	0.556418	2.76944	0.00561529	0.0820495	UP
KCTD17	135.205	0.955293	0.34497	2.76921	0.00561929	0.0820495	UP
LYPD3	1965.4	0.655826	0.236926	2.76806	0.00563903	0.0821996	UP
TAF9B	813.163	-0.631157	0.22804	-2.76775	0.00564447	0.0821996	DOWN
FADS1	1311.62	0.4932	0.178203	2.76764	0.00564644	0.0821996	UP
ATF5	343.637	-0.634601	0.229493	-2.76523	0.00568831	0.0827268	DOWN
BRWD3	773.444	-0.599892	0.217005	-2.76442	0.0057024	0.0828492	DOWN
TPI1P1	55.345	1.09228	0.395285	2.76326	0.00572269	0.0830614	UP
BAG1	629.474	0.560034	0.202872	2.76052	0.00577088	0.0836778	UP
BACH1	452.742	-0.672055	0.243488	-2.76011	0.00577811	0.0836995	DOWN
TWIST2	243.998	0.851749	0.308772	2.75851	0.00580662	0.0840293	UP
NAB1	1281.97	-0.532766	0.193192	-2.75771	0.00582082	0.0841514	DOWN
MRPL22	651.881	0.526166	0.190851	2.75695	0.00583438	0.0841833	UP
PDE9A	141.875	0.815681	0.295865	2.75694	0.00583455	0.0841833	UP
DDX11	484.858	0.629518	0.22837	2.75657	0.00584109	0.0841947	UP
ZNF367	524.948	0.58301	0.211539	2.75605	0.00585046	0.0842466	UP
EAF1	266.783	-0.652774	0.237188	-2.75214	0.00592081	0.0851757	DOWN
SLPI	48.9069	1.2117	0.440541	2.75048	0.00595072	0.0854032	UP
PPP1R15A	577.865	0.713297	0.259365	2.75016	0.0059566	0.0854032	UP
CINP	376.354	0.652089	0.237111	2.75014	0.00595699	0.0854032	UP
AC105285.1	94.3648	-0.935331	0.340124	-2.74997	0.00595999	0.0854032	DOWN
S100A9	36.7804	1.65026	0.600368	2.74874	0.00598248	0.0856414	UP
DUSP10	827.579	-0.572951	0.208488	-2.74813	0.00599366	0.0857176	DOWN
Z74021.1	35.7398	-1.29806	0.472657	-2.74631	0.00602704	0.0860986	DOWN
RILPL2	132.977	0.824758	0.300395	2.74558	0.00604042	0.0860986	UP
ZBTB22	403.175	0.652134	0.237536	2.74541	0.00604348	0.0860986	UP
STX8	491.627	0.540442	0.196854	2.74539	0.00604387	0.0860986	UP
UBALD2	1352.52	0.853354	0.310868	2.74507	0.00604983	0.0860996	UP
TLR6	195.466	-0.748385	0.272673	-2.74463	0.00605794	0.0861312	DOWN
ZNF462	435.544	-0.621022	0.226423	-2.74275	0.00609272	0.0865415	DOWN
STAG3L1	87.7886	-1.33864	0.488419	-2.74076	0.00612974	0.0869828	DOWN
DUSP7	527.307	0.544322	0.198631	2.74037	0.006137	0.0870014	UP
SNRPA1	889.085	0.489491	0.17882	2.73734	0.00619387	0.0876981	UP
CD99	761.033	0.633016	0.231271	2.73711	0.00619815	0.0876981	UP
GRPEL2	382.939	-0.615881	0.225057	-2.73656	0.00620859	0.0877609	DOWN
SLC25A3	14778.1	-0.472572	0.172735	-2.73582	0.00622244	0.0878502	DOWN
HMGA2	3477.57	-0.501104	0.18318	-2.73559	0.00622693	0.0878502	DOWN
RPS3AP47	102.633	-0.856052	0.313237	-2.73292	0.0062775	0.0883961	DOWN
POU5F1B	35.6127	1.29977	0.475599	2.73291	0.00627772	0.0883961	UP
PPP2CA	4517.94	-0.619722	0.226864	-2.73169	0.0063011	0.0886115	DOWN
TFPI	2848.79	-0.614267	0.224885	-2.73148	0.00630515	0.0886115	DOWN
UNC5B	481.837	0.675144	0.247249	2.73063	0.0063214	0.0887103	UP
ZNF563	14.0268	2.11794	0.775668	2.73048	0.00632431	0.0887103	UP
PRMT2	1300.42	0.505457	0.18517	2.72969	0.00633933	0.0888358	UP
AC106791.1	65.6885	-0.984582	0.360747	-2.72929	0.00634713	0.0888598	DOWN
ZC3HAV1L	107.085	-0.800908	0.293533	-2.72851	0.00636219	0.0889854	DOWN
PSG9	15.0563	2.02892	0.743976	2.72713	0.00638872	0.089108	UP
AKAP13	1314.1	-0.52742	0.193403	-2.72706	0.00639023	0.089108	DOWN
ASIC1	183.127	0.793364	0.290929	2.727	0.00639122	0.089108	UP
CLPP	668.984	0.770732	0.282652	2.72679	0.00639534	0.089108	UP
ETAA1	994.745	0.626329	0.229732	2.72634	0.00640411	0.0891452	UP
UBE4B	2160.27	-0.467612	0.171572	-2.72546	0.00642117	0.0892977	DOWN
SEMA3A	1910.83	0.556125	0.204128	2.7244	0.00644185	0.0895001	UP
HDGF	11840.2	0.465703	0.170967	2.72393	0.00645109	0.0895433	UP
CLIP2	285.148	0.802992	0.295028	2.72174	0.00649382	0.090051	UP
ARNTL	228.588	0.704078	0.258779	2.72077	0.0065131	0.0902327	UP
RSL24D1	2989.76	-0.63153	0.232173	-2.72008	0.00652656	0.0903335	DOWN
NDUFA4	2019.6	-0.55091	0.202578	-2.7195	0.00653804	0.0903356	DOWN
BCL7A	520.862	0.588485	0.216398	2.71945	0.00653907	0.0903356	UP
MRPS10	1713.69	-0.613963	0.225933	-2.71746	0.00657854	0.090795	DOWN
FSD1L	99.7522	-0.966281	0.35588	-2.71519	0.00662384	0.0913341	DOWN
OS9	1750.81	0.614605	0.226409	2.71457	0.00663611	0.0914166	UP
TSPAN12	197.274	0.785399	0.289371	2.71416	0.00664434	0.0914166	UP
AL078590.3	49.3261	1.13215	0.417158	2.71395	0.00664859	0.0914166	UP
CCDC137	345.23	0.709425	0.261485	2.71306	0.00666648	0.0915763	UP
AC005537.1	36.4979	1.28602	0.474267	2.71159	0.00669609	0.0918967	UP
ZBTB18	399.723	-0.580056	0.213965	-2.71098	0.00670839	0.091941	DOWN
SSBP3	318.163	0.701541	0.258805	2.71069	0.00671435	0.091941	UP
HAUS5	439.658	0.630956	0.232782	2.7105	0.00671819	0.091941	UP
LINC01232	111.905	-0.813331	0.300127	-2.70996	0.00672916	0.0919418	DOWN
VPS37D	31.6378	1.42432	0.525604	2.70988	0.00673082	0.0919418	UP
TMOD2	65.2943	1.12829	0.416533	2.70877	0.00675337	0.0921637	UP
HSF1	1978.21	-0.654388	0.241622	-2.70831	0.00676265	0.0921771	DOWN
RPL31	12964.5	-0.485738	0.179365	-2.7081	0.00676697	0.0921771	DOWN
ZMAT3	1459.59	-0.610424	0.225581	-2.706	0.00680982	0.0925877	DOWN
RELN	19.8177	2.12279	0.784585	2.70562	0.00681762	0.0925877	UP
AC104024.2	432.206	0.62233	0.230024	2.7055	0.00682024	0.0925877	UP
DST	6267.01	-0.515329	0.190482	-2.70539	0.00682245	0.0925877	DOWN
PARP14	1212.09	-0.537676	0.198801	-2.70459	0.00683883	0.0927239	DOWN
EIF1	11737.3	-0.49324	0.182411	-2.70401	0.00685083	0.0928005	DOWN
CLU	4547.63	0.584546	0.216251	2.70309	0.00686972	0.0929435	UP
TNFAIP2	1348.29	-0.587315	0.217292	-2.70288	0.0068741	0.0929435	DOWN
NUDT19	906.591	-0.526184	0.194866	-2.70023	0.00692913	0.0934831	DOWN
RGL2	1007.82	0.661616	0.245036	2.70008	0.00693238	0.0934831	UP
RGPD1	31.3152	1.75403	0.649632	2.70004	0.00693321	0.0934831	UP
NT5C	112.2	0.966261	0.357961	2.69935	0.00694751	0.0935823	UP
MTX3	669.615	-0.544008	0.201554	-2.69907	0.00695337	0.0935823	DOWN
RETSAT	1209.99	-0.488493	0.181117	-2.69712	0.0069943	0.0940466	DOWN
TMEM120A	237.587	0.695586	0.258026	2.69579	0.0070221	0.0943337	UP
ESRP1	8356.2	-0.527383	0.195662	-2.69537	0.00703101	0.094365	DOWN
TNNC1	49.8455	1.21306	0.450102	2.69507	0.00703734	0.094365	UP
POLR1D	2012.09	-0.45604	0.169284	-2.69394	0.00706135	0.0946001	DOWN
CSPG5	13.5193	2.21147	0.821259	2.69278	0.00708591	0.0948422	UP
NT5E	5026.89	0.549238	0.204035	2.69188	0.00710509	0.0950118	UP
LARS	2601.23	-0.610096	0.2268	-2.69002	0.00714484	0.095456	DOWN
CDKN3	506.006	-0.557315	0.207209	-2.68963	0.00715312	0.0954794	DOWN
WDR3	800.476	-0.597388	0.2222	-2.68852	0.00717706	0.0956751	DOWN
SDC1	5514.24	0.551933	0.205306	2.68834	0.00718087	0.0956751	UP
PLP2	1249.22	-0.506031	0.188298	-2.68739	0.00720129	0.0958598	DOWN
RCBTB2	80.4409	-0.94156	0.350417	-2.68697	0.00721031	0.0958925	DOWN
PSG3	16.0256	2.0738	0.772122	2.68585	0.00723461	0.0961119	UP
CHAMP1	519.836	-0.580197	0.21604	-2.6856	0.00723996	0.0961119	DOWN
AC026271.3	72.1811	-0.964315	0.35911	-2.68529	0.00724669	0.096114	DOWN
YIPF5	1470.08	-0.520703	0.193945	-2.6848	0.00725731	0.0961676	DOWN
FBXW7	411.408	0.634929	0.236521	2.68445	0.00726494	0.0961814	UP
ZCCHC14	872.823	-0.494055	0.184107	-2.68352	0.0072851	0.0963611	DOWN
SP1	2314.28	-0.49773	0.18554	-2.68261	0.00730508	0.0964318	DOWN
ZFP82	27.7996	-1.42751	0.532209	-2.68223	0.00731327	0.0964318	DOWN
FRMD4B	193.964	-0.84867	0.316405	-2.68223	0.0073134	0.0964318	DOWN
IRX3	99.2762	0.9075	0.338383	2.68187	0.00732115	0.0964318	UP
SECISBP2	961.965	-0.497319	0.185462	-2.68151	0.00732908	0.0964318	DOWN
ZMYND19	488.024	0.624689	0.232986	2.68123	0.00733525	0.0964318	UP
FOSL1	290.591	0.778595	0.290394	2.68117	0.00733663	0.0964318	UP
AC002524.1	70.9685	0.925985	0.345476	2.68032	0.00735518	0.0965887	UP
AL139289.2	74.8385	-1.02096	0.381132	-2.67875	0.00738984	0.0969569	DOWN
GNL1	1664.71	0.657401	0.245531	2.67746	0.00741818	0.0972414	UP
RAB2B	221.478	-0.663614	0.247888	-2.67707	0.00742685	0.0972678	DOWN
AC099850.3	413.87	-0.740731	0.27682	-2.67586	0.00745382	0.0974484	DOWN
EIF4A1P10	114.674	0.799017	0.298603	2.67585	0.00745398	0.0974484	UP
CHMP2A	941.405	0.544949	0.203726	2.67491	0.00747483	0.0976337	UP
FOXC1	1283.3	0.476635	0.178265	2.67375	0.00750082	0.0978454	UP
FNIP1	712.43	-0.568445	0.212653	-2.67311	0.00751505	0.0978454	DOWN
WDR74	229.435	0.818378	0.306157	2.67307	0.00751611	0.0978454	UP
GPATCH2	256.85	-0.683941	0.255871	-2.67299	0.00751782	0.0978454	DOWN
TMEM189	853.521	0.522911	0.195776	2.67097	0.00756326	0.0983493	UP
ARHGAP18	588.452	-0.669928	0.250937	-2.6697	0.0075918	0.0986327	DOWN
APBB2	605.72	-0.601139	0.22522	-2.66912	0.00760508	0.0986631	DOWN
ATP6V0A2	243.01	-0.678982	0.254395	-2.669	0.00760764	0.0986631	DOWN
NR2F1-AS1	105.644	0.813746	0.304966	2.66832	0.00762327	0.0987781	UP
NUDC	851.874	0.661297	0.247873	2.66789	0.00763294	0.098803	UP
KMT2E	515.482	-0.57116	0.21412	-2.66747	0.00764238	0.098803	DOWN
MAP2K4	3041.9	-0.471915	0.176968	-2.66667	0.0076606	0.098803	DOWN
DHRS4L2	198.386	0.778459	0.29194	2.6665	0.00766449	0.098803	UP
AC137936.2	35.6974	-1.29887	0.487213	-2.66591	0.00767797	0.098803	DOWN
PMPCB	1701.05	-0.470071	0.176331	-2.66585	0.00767943	0.098803	DOWN
COA6	321.849	-0.611462	0.229377	-2.66575	0.00768177	0.098803	DOWN
SRSF4	1085.96	0.502007	0.188322	2.66569	0.00768304	0.098803	UP
UQCC2	192.753	0.722649	0.271106	2.66556	0.0076861	0.098803	UP
SPTLC2	2453.95	0.479797	0.180019	2.66526	0.00769279	0.098803	UP
RCOR1	790.862	-0.520326	0.195252	-2.6649	0.00770112	0.0988232	DOWN
SECISBP2L	836.689	-0.580518	0.217895	-2.66421	0.00771704	0.0989406	DOWN
ALDH3B1	2995.84	0.580131	0.217952	2.66174	0.00777381	0.0995624	UP
TMEM250	1948.77	0.728791	0.273837	2.6614	0.00778159	0.0995624	UP
EYS	15.1388	-2.11602	0.795134	-2.66121	0.00778598	0.0995624	DOWN
VAV2	1470.05	0.594005	0.223252	2.66069	0.00779806	0.0996297	UP
SOX2-OT	16.3205	-1.81017	0.680414	-2.66039	0.00780498	0.099631	DOWN
AC018629.1	58.2135	-1.06612	0.400875	-2.65948	0.00782615	0.0998141	DOWN
LRPAP1	837.171	0.593013	0.223178	2.65713	0.00788097	0.100426	UP
CACNB3	216.972	0.778621	0.29308	2.65669	0.00789125	0.100469	UP
MYNN	244.296	-0.677854	0.255291	-2.65522	0.00792573	0.10082	DOWN
CYFIP2	70.3283	0.958902	0.361259	2.65433	0.00794655	0.100997	UP
ARL8A	378.437	0.763726	0.288012	2.65172	0.00800835	0.101601	UP
UBN2	391.685	-0.608063	0.229313	-2.65168	0.0080093	0.101601	DOWN
SPRR1A	150.162	0.906033	0.341713	2.65144	0.00801488	0.101601	UP
HAGH	252.507	0.765808	0.289116	2.64879	0.00807813	0.102243	UP
PRKRIP1	243.027	0.77055	0.290913	2.64873	0.00807956	0.102243	UP
RBL2	2371.89	-0.475246	0.179703	-2.64463	0.0081781	0.103401	DOWN
COMMD6	1444.44	-0.642223	0.242925	-2.64371	0.0082004	0.103533	DOWN
UBE4A	748.733	-0.541622	0.204897	-2.64339	0.00820804	0.103533	DOWN
LINC01137	59.588	1.03825	0.392783	2.64332	0.00820984	0.103533	UP
IGSF8	142.38	0.87226	0.330066	2.64269	0.00822512	0.103636	UP
RPL22P1	249.696	0.720611	0.272967	2.63992	0.00829248	0.104395	UP
THAP3	118.197	0.826953	0.313315	2.63937	0.00830606	0.104476	UP
ABHD14B	1084.52	-0.489872	0.185626	-2.63903	0.00831427	0.10449	DOWN
NALT1	18.4393	1.78498	0.676486	2.63861	0.00832475	0.104531	UP
DOK1	101.334	0.868004	0.32934	2.63559	0.00839913	0.105338	UP
NTS	10.3793	2.32069	0.880578	2.63542	0.00840337	0.105338	UP
RXYLT1	188.558	-0.742172	0.281727	-2.63436	0.00842959	0.105576	DOWN
BNIP1	207.304	0.636921	0.241834	2.63372	0.00844559	0.105648	UP
TRIM29	706.847	0.655108	0.248775	2.63334	0.00845503	0.105648	UP
ARL3	491.699	0.549811	0.208795	2.63326	0.00845703	0.105648	UP
HEIH	473.929	0.543263	0.206391	2.6322	0.00848342	0.105822	UP
DMTF1	425.818	-0.557678	0.211874	-2.63212	0.00848543	0.105822	DOWN
MFAP3	469.141	-0.59848	0.227606	-2.62946	0.00855215	0.106563	DOWN
HERC6	398.811	0.541571	0.206205	2.62637	0.00863017	0.107367	UP
MINK1	2440.53	0.762575	0.290359	2.62632	0.00863141	0.107367	UP
RHBDD1	408.602	-0.601274	0.228994	-2.62572	0.00864663	0.107465	DOWN
TIMM10	298.608	0.584257	0.222601	2.62468	0.00867313	0.107703	UP
SLC9A2	42.448	1.35886	0.5178	2.6243	0.00868272	0.107731	UP
MBNL2	974.432	-0.632828	0.241231	-2.62333	0.00870743	0.107946	DOWN
KRT8	69098.1	0.528189	0.201481	2.62153	0.00875356	0.108425	UP
ERI1	1251.35	-0.513538	0.195929	-2.62104	0.00876627	0.108491	DOWN
HEY1	520.505	0.561162	0.214483	2.61635	0.00888751	0.109898	UP
AC098850.3	30.0383	-1.38751	0.530396	-2.61599	0.00889704	0.109923	DOWN
AC113191.1	116.128	-0.796233	0.304413	-2.61563	0.00890628	0.109944	DOWN
SPNS2	323.532	0.723422	0.276662	2.61482	0.00892742	0.110112	UP
FAM86B1	20.2251	1.76172	0.673848	2.61442	0.00893782	0.110148	UP
MICAL1	144.584	0.809986	0.309877	2.61389	0.00895176	0.110227	UP
RAB10	4898.17	-0.505106	0.19352	-2.6101	0.00905161	0.111362	DOWN
CDC23	1461.51	-0.479841	0.183959	-2.60841	0.00909645	0.11182	DOWN
TNKS	1555.25	-0.534278	0.204984	-2.60643	0.00914906	0.112372	DOWN
PCYOX1L	175.194	0.684257	0.262705	2.60466	0.00919664	0.112862	UP
ALOX5	65.4131	1.06004	0.407248	2.60293	0.00924298	0.113335	UP
HSPA8	12507.5	-0.498535	0.191555	-2.60257	0.00925289	0.113362	DOWN
ENPP5	305.649	0.684484	0.263109	2.60153	0.00928103	0.113554	UP
CCS	188.37	0.787888	0.30287	2.60141	0.00928417	0.113554	UP
SNRPG	1205.55	0.474056	0.182257	2.60103	0.00929438	0.113584	UP
SP6	482.424	-0.67215	0.258489	-2.6003	0.00931423	0.113645	DOWN
SHISA4	73.9206	1.03471	0.397947	2.60012	0.00931924	0.113645	UP
NELFCD	1382.39	-0.453091	0.174269	-2.59995	0.00932379	0.113645	DOWN
SOWAHC	581.703	0.556851	0.2142	2.59967	0.00933125	0.113645	UP
DNAJB2	884.138	0.661071	0.254315	2.59942	0.0093382	0.113645	UP
PIK3C2G	127.871	-0.743213	0.28598	-2.59883	0.00935432	0.113746	DOWN
TIMM8B	212.289	0.702975	0.270619	2.59765	0.00938632	0.11404	UP
COL6A2	31.7626	1.4749	0.567916	2.59704	0.00940316	0.11415	UP
TRIM16	2544.75	0.471238	0.181566	2.59541	0.00944783	0.114597	UP
GTPBP6	324.49	0.672088	0.259009	2.59485	0.00946333	0.114598	UP
WDR18	1048.7	0.673864	0.259694	2.59484	0.00946361	0.114598	UP
LAD1	1868.08	0.611893	0.236019	2.59256	0.00952652	0.115265	UP
BISPR	19.9473	-1.69154	0.65298	-2.59049	0.00958384	0.115862	DOWN
OAS2	125.957	0.790906	0.305389	2.58983	0.00960233	0.115952	UP
DHRS13	76.1801	0.934285	0.360775	2.58966	0.00960713	0.115952	UP
FAM92A	200.037	-0.69618	0.269	-2.58803	0.00965267	0.116406	DOWN
FEN1	1039.58	0.471991	0.182433	2.58719	0.00967609	0.116572	UP
MRGBP	911.941	0.477071	0.184413	2.58697	0.00968239	0.116572	UP
DDIT4	1262.83	-0.827511	0.320028	-2.58575	0.00971683	0.11689	DOWN
FGFR1	63.2916	0.945989	0.366247	2.58293	0.00979663	0.117699	UP
SLC35E2A	317.461	-0.569435	0.220489	-2.5826	0.00980583	0.117699	DOWN
TUSC2	456.761	0.566066	0.219192	2.58252	0.00980829	0.117699	UP
CCSAP	571.442	-0.50863	0.197143	-2.58001	0.0098797	0.118381	DOWN
KMT5A	948.339	0.457311	0.177255	2.57996	0.00988126	0.118381	UP
AC005993.1	33.0193	1.40183	0.544319	2.57538	0.0100129	0.119821	UP
NT5C2	1320.43	-0.460194	0.178701	-2.57521	0.0100178	0.119821	DOWN
BRWD1	860.823	-0.583657	0.226712	-2.57445	0.01004	0.119988	DOWN
NTMT1	274.452	0.656321	0.255278	2.571	0.0101404	0.121048	UP
PTAR1	514.033	-0.620112	0.24121	-2.57084	0.0101453	0.121048	DOWN
SGO1	130.423	-0.790058	0.307442	-2.56977	0.0101765	0.121281	DOWN
AGMO	22.3926	1.58975	0.618676	2.5696	0.0101815	0.121281	UP
BNC1	66.1436	-0.974936	0.379537	-2.56875	0.0102065	0.121481	DOWN
CASP10	18.4393	-1.94379	0.75721	-2.56705	0.0102568	0.121981	DOWN
IER5	2184.48	0.581057	0.226525	2.56509	0.010315	0.122572	UP
AP1G1	2769.98	-0.434608	0.169469	-2.56453	0.0103314	0.122668	DOWN
USP32P1	84.1195	-0.881021	0.343585	-2.5642	0.0103414	0.122686	DOWN
FOXG1	418.677	0.672695	0.26237	2.56392	0.0103497	0.122686	UP
SHB	171.569	0.698547	0.272506	2.56341	0.0103649	0.122766	UP
GABPA	832.05	-0.605051	0.236117	-2.56251	0.0103919	0.122987	DOWN
MCM3	3142.02	0.433691	0.169298	2.5617	0.0104161	0.123173	UP
MIATNB	36.2865	-1.20998	0.472473	-2.56095	0.0104388	0.123341	DOWN
UCK2	373.856	-0.547164	0.213696	-2.56048	0.0104528	0.123407	DOWN
ATP10D	313.7	-0.593633	0.231904	-2.55983	0.0104724	0.123489	DOWN
PPM1L	218.206	0.686658	0.268286	2.55942	0.0104846	0.123489	UP
TCF25	798.208	0.552829	0.215999	2.55941	0.0104851	0.123489	UP
ACBD3	1427.13	-0.452276	0.176736	-2.55905	0.0104958	0.123515	DOWN
NUAK1	281.28	0.580474	0.22691	2.55817	0.0105225	0.12373	UP
MYADM	1284.32	-0.498528	0.194942	-2.55731	0.0105485	0.123936	DOWN
MRPL11	1215.37	0.498748	0.195132	2.55595	0.0105899	0.124221	UP
ADCY10P1	81.8508	-0.839998	0.328651	-2.55589	0.0105915	0.124221	DOWN
AC233723.2	50.4466	1.04598	0.409279	2.55567	0.0105982	0.124221	UP
CDKN1A	10610.3	0.501433	0.196269	2.55483	0.010624	0.124424	UP
DYNC1H1	6211.37	-0.493756	0.193298	-2.55437	0.0106379	0.12443	DOWN
G3BP1	6121.54	-0.505041	0.197726	-2.55425	0.0106416	0.12443	DOWN
SPTSSA	1576.38	-0.487836	0.191151	-2.5521	0.0107077	0.125103	DOWN
DUT	1315.77	0.443921	0.173979	2.55158	0.0107235	0.125187	UP
ATPAF2	1042.45	0.470415	0.184492	2.54979	0.0107789	0.125734	UP
PARK7	2315.41	0.433148	0.169938	2.54886	0.0108077	0.12587	UP
AL157935.1	51.3352	-1.19837	0.470162	-2.54885	0.0108078	0.12587	DOWN
HSH2D	257.91	0.609707	0.239278	2.54811	0.0108308	0.126037	UP
C6orf141	96.584	0.814907	0.319973	2.5468	0.0108717	0.126412	UP
AC013470.2	71.834	1.12024	0.440022	2.54586	0.0109008	0.126622	UP
TMEM231	222.176	0.644134	0.253032	2.54566	0.010907	0.126622	UP
NOC4L	448.887	0.598022	0.235035	2.54439	0.0109468	0.126877	UP
LINC00858	25.8348	1.54366	0.606772	2.54405	0.0109577	0.126877	UP
HIRIP3	116.389	0.86598	0.340405	2.54397	0.0109601	0.126877	UP
HSD17B8	140.107	0.766032	0.301131	2.54385	0.0109637	0.126877	UP
CCNI	6807.63	-0.476229	0.18723	-2.54354	0.0109735	0.126889	DOWN
GMIP	359.458	0.641773	0.2524	2.54268	0.0110007	0.127104	UP
EPS8L1	480.265	0.785231	0.30894	2.54169	0.0110317	0.127361	UP
C2orf72	28.6821	1.52129	0.59861	2.54137	0.0110418	0.127378	UP
EMD	808.231	0.593725	0.233824	2.53919	0.0111108	0.128072	UP
MRPL24	332.172	0.931263	0.367024	2.53734	0.0111699	0.128645	UP
STK11	1256.33	0.792784	0.312479	2.53708	0.0111781	0.128645	UP
DSG2	7891.73	-0.502054	0.197921	-2.53664	0.0111921	0.128705	DOWN
DDX6	2301.6	-0.453931	0.178996	-2.53598	0.0112133	0.128847	DOWN
NCAPG	721.186	-0.562967	0.222026	-2.53558	0.011226	0.128892	DOWN
FBXL15	246.595	-0.802725	0.316633	-2.53519	0.0112387	0.128936	DOWN
TEAD4	280.03	0.71615	0.282639	2.53379	0.0112835	0.129158	UP
MRPS6	486.198	-0.56321	0.222293	-2.53364	0.0112886	0.129158	DOWN
EEA1	669.078	-0.641814	0.253363	-2.53318	0.0113032	0.129158	DOWN
DGCR5	61.9564	0.936953	0.369876	2.53316	0.0113041	0.129158	UP
CHAF1A	834.838	0.538016	0.212401	2.53302	0.0113084	0.129158	UP
AHNAK2	3685.21	-0.496622	0.196065	-2.53294	0.011311	0.129158	DOWN
CTSH	43.0706	-1.11494	0.440334	-2.53202	0.0113406	0.129394	DOWN
BCHE	21.8381	1.54773	0.611398	2.53146	0.0113589	0.129447	UP
SMN2	259.048	0.671719	0.265361	2.53134	0.0113629	0.129447	UP
SNAP23	121.057	-0.7482	0.295683	-2.53041	0.011393	0.129688	DOWN
FAAH2	102.321	0.817647	0.323194	2.5299	0.0114096	0.129777	UP
PTPRJ	955.723	-0.46464	0.183736	-2.52885	0.0114438	0.130003	DOWN
NIPAL1	329.77	-0.653021	0.25824	-2.52874	0.0114473	0.130003	DOWN
ABCG1	71.3684	0.897826	0.355283	2.52707	0.0115017	0.13052	UP
AC005034.3	347.109	-0.578144	0.228849	-2.52631	0.0115266	0.130701	DOWN
ABHD14A	30.9575	1.38577	0.548771	2.52523	0.0115622	0.130912	UP
TMEM132A	954.452	0.743305	0.294355	2.5252	0.0115632	0.130912	UP
SHMT1	2898.53	0.44968	0.178101	2.52486	0.0115743	0.130936	UP
PCDHB9	10.2803	2.3061	0.913543	2.52435	0.0115912	0.131027	UP
ZWINT	618.937	0.509787	0.202	2.5237	0.0116128	0.131169	UP
GNG5	97.4196	0.926884	0.367385	2.52292	0.0116384	0.131275	UP
KMT2C	677.099	-0.493251	0.195512	-2.52287	0.0116402	0.131275	DOWN
TPM4	8737.12	0.428516	0.169894	2.52225	0.0116606	0.131405	UP
REL	188.585	-0.759742	0.3013	-2.52155	0.0116839	0.131566	DOWN
ZBED4	594.256	-0.507148	0.201167	-2.52103	0.0117012	0.131658	DOWN
ADGRG6	1797.72	-0.468876	0.186072	-2.51987	0.0117399	0.131993	DOWN
TMPRSS11E	241.887	0.716853	0.284546	2.51928	0.0117594	0.13211	UP
ZNF281	806.313	-0.520834	0.206764	-2.51898	0.0117695	0.132122	DOWN
CDK18	426.383	0.68242	0.270978	2.51836	0.0117903	0.132254	UP
KLHL25	114.838	0.86331	0.342967	2.51718	0.0118297	0.132594	UP
TBC1D16	441.463	0.567136	0.225371	2.51645	0.0118543	0.132734	UP
ALCAM	2059.94	0.510408	0.202856	2.51611	0.0118657	0.132734	UP
FCMR	32.76	-1.20661	0.479572	-2.516	0.0118694	0.132734	DOWN
TMEM154	1201.36	0.615285	0.244577	2.51571	0.0118792	0.132742	UP
THAP2	92.9269	-0.877738	0.348952	-2.51535	0.0118913	0.132776	DOWN
NUP58	1021.32	-0.504874	0.200874	-2.51338	0.0119581	0.133349	DOWN
IGSF9	187.985	0.726796	0.289185	2.51326	0.0119621	0.133349	UP
ASCL1	24.5612	1.57047	0.624932	2.51303	0.0119701	0.133349	UP
SRPK2	536.096	-0.497702	0.19819	-2.51124	0.0120309	0.133825	DOWN
SLC47A2	20.4287	-1.55282	0.618348	-2.51123	0.0120311	0.133825	DOWN
TSHZ1	310.629	0.565025	0.225095	2.51017	0.0120674	0.134053	UP
COPS9	661.797	-0.688915	0.274471	-2.50998	0.012074	0.134053	DOWN
PRPF4	1770.88	0.427059	0.170155	2.50983	0.012079	0.134053	UP
OXCT1	466.046	0.557336	0.222181	2.50848	0.0121253	0.134463	UP
TMPRSS13	381.042	0.578989	0.23091	2.50742	0.0121616	0.134764	UP
ENOPH1	534.996	-0.581322	0.231956	-2.50617	0.0122047	0.135139	DOWN
RNF165	60.7756	0.940676	0.37539	2.50587	0.0122152	0.135153	UP
FAM21EP	12.888	-2.59264	1.03489	-2.50523	0.012237	0.135292	DOWN
DOK3	29.3503	-1.30471	0.52214	-2.49876	0.0124627	0.137683	DOWN
NDUFS5	1504.75	0.446199	0.178607	2.49821	0.0124822	0.137795	UP
PRSS12	369.777	0.565901	0.226557	2.49783	0.0124955	0.137837	UP
ATP13A3	5960.69	-0.522236	0.209121	-2.49729	0.0125148	0.137946	DOWN
PEAK1	687.758	-0.522794	0.209441	-2.49614	0.0125553	0.138267	DOWN
AC100803.2	13.9456	2.01258	0.806347	2.49593	0.0125629	0.138267	UP
IL1R1	207.237	0.627828	0.251744	2.49391	0.0126343	0.138845	UP
SRSF5	3771.42	0.408422	0.163767	2.49391	0.0126344	0.138845	UP
CHPF2	434.896	0.629234	0.252531	2.49172	0.0127127	0.139515	UP
FGD6	579.886	-0.576195	0.231248	-2.49167	0.0127145	0.139515	DOWN
TARSL2	106.939	0.765505	0.30732	2.49091	0.0127417	0.139593	UP
PDGFC	1821.39	0.526903	0.21155	2.49068	0.01275	0.139593	UP
IDH3G	784.949	0.523275	0.210094	2.49067	0.0127502	0.139593	UP
OGT	3031.98	-0.46735	0.187677	-2.49018	0.0127677	0.139613	DOWN
AKIP1	365.035	0.523919	0.210409	2.49	0.0127745	0.139613	UP
ASB13	588.9	0.497225	0.199703	2.48982	0.0127806	0.139613	UP
CPAMD8	32.768	1.54332	0.620136	2.48868	0.0128219	0.139959	UP
AMOTL2	2452.25	-0.474182	0.190605	-2.48777	0.0128549	0.140214	DOWN
LAMTOR1	630.855	-0.580108	0.233217	-2.48741	0.0128676	0.140233	DOWN
ZFP36L2	4181	-0.510556	0.205287	-2.48703	0.0128813	0.140233	DOWN
MRPL19	1007.07	-0.592658	0.238336	-2.48665	0.0128954	0.140233	DOWN
LINC01446	158.713	-0.673313	0.270786	-2.48651	0.0129001	0.140233	DOWN
ERVMER61-1	158.054	0.706133	0.284011	2.48629	0.0129083	0.140233	UP
TBRG1	196.134	-0.61746	0.248362	-2.48613	0.0129142	0.140233	DOWN
SYDE2	156.779	-0.745163	0.299762	-2.48585	0.0129242	0.140236	DOWN
ACVR1B	516.404	0.503255	0.202495	2.48527	0.0129454	0.140236	UP
PVT1	170.944	-0.699792	0.281591	-2.48514	0.0129501	0.140236	DOWN
CIAPIN1	1169.16	-0.445925	0.179442	-2.48506	0.0129528	0.140236	DOWN
BHLHE40	493.417	0.554127	0.223031	2.48453	0.0129723	0.140343	UP
TRIM33	1365.43	-0.513781	0.206844	-2.4839	0.0129952	0.140487	DOWN
GPR27	111.468	0.734458	0.295755	2.48334	0.0130158	0.140605	UP
C6orf62	4912.87	-0.507513	0.204523	-2.48145	0.013085	0.141249	DOWN
ZNF414	209.543	0.889588	0.35865	2.48038	0.0131242	0.141481	UP
FGFR2	164.601	0.654178	0.263767	2.48014	0.0131332	0.141481	UP
CADM4	345.918	0.690302	0.278346	2.48001	0.0131377	0.141481	UP
GLMP	300.453	0.698298	0.281615	2.47962	0.0131523	0.141481	UP
PRTFDC1	492.288	-0.595193	0.240041	-2.47955	0.013155	0.141481	DOWN
CUEDC1	1184.39	0.626516	0.252718	2.47911	0.0131711	0.14155	UP
IL1A	27.9679	-1.58116	0.638084	-2.47797	0.0132131	0.141898	DOWN
LRRC29	16.863	-1.90664	0.769531	-2.47767	0.0132244	0.141915	DOWN
SPATA13	241.973	0.64938	0.262135	2.47727	0.0132391	0.141969	UP
PFKL	1991.46	0.627742	0.253437	2.47692	0.0132521	0.141993	UP
FAAH	20.7868	1.61673	0.652886	2.47628	0.0132761	0.141993	UP
ZBED8	140.383	-0.715399	0.288934	-2.47599	0.0132868	0.141993	DOWN
PPIH	265.744	0.635304	0.256611	2.47574	0.0132959	0.141993	UP
PREB	1014.76	0.484601	0.195743	2.4757	0.0132976	0.141993	UP
UBL3	892.693	-0.493809	0.199467	-2.47564	0.0132997	0.141993	DOWN
DLX4	93.7662	0.817778	0.330704	2.47284	0.0134045	0.14282	UP
MED21	573.627	-0.531823	0.215091	-2.47255	0.0134152	0.14282	DOWN
EPOP	50.5705	1.21803	0.492658	2.47236	0.0134225	0.14282	UP
AC090198.1	43.4513	-1.08775	0.439971	-2.47232	0.0134241	0.14282	DOWN
ACLY	3460.96	0.424007	0.171508	2.47222	0.0134275	0.14282	UP
MRPS26	522.099	0.698816	0.282692	2.472	0.0134358	0.14282	UP
CCDC102A	181.967	0.981239	0.39719	2.47045	0.0134942	0.143337	UP
SF3A1	3309.72	-0.45056	0.182524	-2.4685	0.013568	0.144016	DOWN
FAM84B	11017.5	0.426162	0.172712	2.46747	0.013607	0.144175	UP
HLX	15.545	1.99955	0.810553	2.4669	0.0136289	0.144175	UP
HSPD1P1	345.234	0.595511	0.241404	2.46686	0.0136303	0.144175	UP
PIN1	395.898	0.70622	0.2863	2.46671	0.0136361	0.144175	UP
C19orf47	383.483	0.620659	0.251626	2.46659	0.0136408	0.144175	UP
MCMDC2	88.2699	-0.919147	0.372645	-2.46655	0.0136421	0.144175	DOWN
RPS29	7111.45	-0.433071	0.175621	-2.46594	0.0136653	0.144315	DOWN
CCDC14	475.803	-0.586702	0.237948	-2.46567	0.0136757	0.144321	DOWN
TRIM22	97.7424	-0.864956	0.350836	-2.46541	0.0136856	0.144321	DOWN
PYROXD2	269.366	0.722786	0.293305	2.46428	0.0137289	0.144673	UP
CNOT2	1295.2	-0.462267	0.187607	-2.46402	0.013739	0.144675	DOWN
RRAGD	19.0166	1.55315	0.630789	2.46224	0.0138073	0.145148	UP
E2F1	508.333	0.659633	0.267932	2.46194	0.0138188	0.145148	UP
MRPL4	515.118	0.663894	0.269686	2.46173	0.0138269	0.145148	UP
AC004233.3	359.657	-0.5704	0.231712	-2.46167	0.013829	0.145148	DOWN
ERFE	70.6054	0.977453	0.397087	2.46156	0.0138335	0.145148	UP
SNHG12	120.18	-0.831575	0.338042	-2.45997	0.0138947	0.145609	DOWN
CS	4298.92	-0.408459	0.166047	-2.4599	0.0138974	0.145609	DOWN
RYBP	749.192	-0.477536	0.194167	-2.45941	0.0139166	0.145706	DOWN
NR1H2	926.068	0.665677	0.270751	2.45863	0.0139469	0.145838	UP
CTNND2	552.56	0.620906	0.252547	2.45857	0.0139492	0.145838	UP
TCEAL4	768.331	0.467801	0.190421	2.45666	0.0140234	0.146454	UP
TRUB1	660.581	-0.592464	0.241178	-2.45654	0.0140282	0.146454	DOWN
MEIG1	10.6872	2.19357	0.893461	2.45513	0.0140832	0.146924	UP
NTN4	1978.01	0.44002	0.179318	2.45385	0.0141336	0.147344	UP
ERCC1	787.1	0.538649	0.219629	2.45254	0.0141852	0.147777	UP
FKBP8	3578.73	0.698946	0.285123	2.45138	0.014231	0.148149	UP
RUNX3	145.55	0.700848	0.286096	2.4497	0.0142975	0.148735	UP
CRNDE	264.853	-0.593316	0.242344	-2.44823	0.0143558	0.149159	DOWN
TRAPPC12	649.686	0.603071	0.246336	2.44816	0.0143587	0.149159	UP
IL27RA	143.876	0.757883	0.309665	2.44743	0.014388	0.149357	UP
LRRC40	674.046	-0.626076	0.255917	-2.4464	0.014429	0.149676	DOWN
UXT	332.617	0.572673	0.234197	2.44527	0.0144745	0.149988	UP
TRANK1	217.843	-0.671563	0.274652	-2.44514	0.0144795	0.149988	DOWN
SSBP2	693.111	0.46463	0.190103	2.4441	0.0145213	0.150307	UP
FAM3C2	190.101	-0.687097	0.281152	-2.44386	0.0145309	0.150307	DOWN
DAB2IP	1196.75	0.660517	0.270348	2.44321	0.0145572	0.150393	UP
ANKRD1	31.0333	-1.42156	0.581855	-2.44315	0.0145598	0.150393	DOWN
LHFPL2	1140.6	0.449983	0.184297	2.44161	0.0146219	0.15092	UP
DLGAP1-AS2	610.598	-0.493125	0.201987	-2.44137	0.0146315	0.15092	DOWN
SPATA24	67.5968	0.890699	0.365317	2.43815	0.0147625	0.152149	UP
HS6ST2	975.877	-0.450955	0.184974	-2.43793	0.0147715	0.152149	DOWN
SH2D4A	2295.59	0.466218	0.191258	2.43763	0.0147837	0.152168	UP
RPL14P1	181.165	0.78339	0.321412	2.43733	0.014796	0.152187	UP
E2F5	121.971	0.75207	0.308715	2.43613	0.0148453	0.152517	UP
KATNAL1	82.3269	-0.927796	0.380892	-2.43585	0.0148567	0.152517	DOWN
ZNF76	440.176	0.562977	0.231172	2.43532	0.0148786	0.152517	UP
ATG101	216.504	0.884167	0.363064	2.43529	0.0148798	0.152517	UP
AC026403.1	1081.32	-0.621687	0.255284	-2.43528	0.0148802	0.152517	DOWN
PIKFYVE	574.667	-0.512208	0.210548	-2.43273	0.0149854	0.153467	DOWN
ARID5B	597.521	-0.485902	0.199762	-2.4324	0.014999	0.153467	DOWN
UBR4	2032.2	-0.530095	0.217967	-2.432	0.0150158	0.153467	DOWN
ORMDL2	227.383	0.651164	0.267749	2.43199	0.015016	0.153467	UP
SNX7	869.376	0.448105	0.184312	2.43124	0.0150474	0.153467	UP
FARP2	238.244	-0.706959	0.290782	-2.43123	0.0150475	0.153467	DOWN
AC008038.1	4209.2	-0.423423	0.174176	-2.43101	0.0150567	0.153467	DOWN
NCAPH2	492.235	0.528766	0.217509	2.43101	0.0150569	0.153467	UP
MCUB	508.756	0.530619	0.218311	2.43057	0.0150751	0.153532	UP
NCEH1	879.18	-0.485294	0.199681	-2.43035	0.0150842	0.153532	DOWN
CPNE2	1088.75	0.518293	0.213297	2.42992	0.0151023	0.153608	UP
PIP4P1	351.947	0.555544	0.228698	2.42916	0.0151337	0.153821	UP
CCNDBP1	647.542	-0.495229	0.203911	-2.42865	0.0151552	0.153838	DOWN
IMPAD1	3206.73	-0.449757	0.18519	-2.42862	0.0151564	0.153838	DOWN
PLK3	248.954	0.610538	0.25145	2.42807	0.0151795	0.153965	UP
GNG4	895.384	0.440069	0.181284	2.42751	0.0152028	0.154071	UP
RPL13AP25	92.382	0.8216	0.338481	2.42732	0.015211	0.154071	UP
KRT8P3	138.74	0.841785	0.347089	2.42527	0.015297	0.154658	UP
PSMB2	5169.56	-0.387842	0.159931	-2.42506	0.0153058	0.154658	DOWN
DNAJC18	116.89	-0.812069	0.334871	-2.42502	0.0153076	0.154658	DOWN
GSK3B	1887.73	-0.506884	0.20903	-2.42493	0.0153113	0.154658	DOWN
MYC	689.302	-0.510289	0.210504	-2.42413	0.0153451	0.154887	DOWN
MGAM	20.304	1.52829	0.630567	2.42367	0.0153645	0.154887	UP
PARD6B	477.079	-0.484201	0.199805	-2.42336	0.0153775	0.154887	DOWN
COG3	481.357	-0.556716	0.229762	-2.42301	0.0153925	0.154887	DOWN
ROR2	17.3259	1.76336	0.727772	2.42296	0.0153948	0.154887	UP
FERMT1	1345.61	-0.446101	0.184119	-2.42289	0.0153976	0.154887	DOWN
AL669831.5	12.561	-2.00208	0.826591	-2.4221	0.0154313	0.155119	DOWN
HOXB7	507.077	0.481472	0.198889	2.42081	0.0154862	0.155496	UP
DPP3	1132.95	0.501091	0.207001	2.42072	0.01549	0.155496	UP
PHC2	881.525	-0.495328	0.204721	-2.41953	0.0155405	0.155896	DOWN
EXO5	121.589	0.698016	0.288559	2.41897	0.0155644	0.156029	UP
PKP2	2125.21	-0.460889	0.190557	-2.41864	0.0155788	0.156065	DOWN
SLC16A1-AS1	129.636	-0.711689	0.294349	-2.41784	0.015613	0.156129	DOWN
FAM83B	425.399	-0.575737	0.238146	-2.41758	0.0156239	0.156129	DOWN
IRF1	831.912	-0.598363	0.247511	-2.41752	0.0156265	0.156129	DOWN
SULT1A1	55.6119	-1.09541	0.453118	-2.41749	0.0156278	0.156129	DOWN
NFE2L2	2911.15	-0.565697	0.234088	-2.4166	0.0156664	0.156407	DOWN
AC008014.1	54.3209	1.00088	0.414314	2.41574	0.0157031	0.156587	UP
SERPINB7	45.3715	1.10042	0.455532	2.41568	0.0157058	0.156587	UP
KIAA2026	331.603	-0.586137	0.24274	-2.41467	0.0157495	0.156852	DOWN
COL4A3BP	1105.99	0.476603	0.197387	2.41457	0.0157539	0.156852	UP
ABHD3	301.475	-0.57461	0.238006	-2.41427	0.0157668	0.156874	DOWN
HERPUD1	1009.07	-0.438384	0.181796	-2.41141	0.0158911	0.158002	DOWN
ANXA7	2031.05	-0.425948	0.176919	-2.40758	0.0160584	0.159558	DOWN
UVSSA	320.514	-0.523881	0.21762	-2.40732	0.01607	0.159564	DOWN
PRDX5	2500.36	0.625316	0.259819	2.40674	0.0160957	0.159711	UP
RNF24	1558.29	-0.422063	0.175413	-2.4061	0.0161237	0.159881	DOWN
TXNL1	906.619	-0.460034	0.191228	-2.40568	0.0161424	0.159958	DOWN
CCHCR1	468.087	0.579769	0.241074	2.40494	0.0161749	0.160171	UP
CRABP2	3860.86	0.454201	0.188939	2.40396	0.0162186	0.160495	UP
GPAT4	726.035	0.458418	0.190847	2.40201	0.0163052	0.161243	UP
ERG28	1456.12	0.428258	0.178375	2.40088	0.0163558	0.161634	UP
MCAT	255.969	0.647007	0.269644	2.39948	0.0164182	0.162141	UP
DAPK2	113.708	0.772579	0.322165	2.39809	0.0164809	0.162633	UP
FAH	240.759	0.593481	0.247502	2.39788	0.0164902	0.162633	UP
PELI1	405.314	0.532073	0.221921	2.39758	0.016504	0.162658	UP
BX255925.3	536.06	0.760793	0.317384	2.39708	0.0165265	0.162771	UP
RGCC	146.13	0.831524	0.347015	2.39622	0.016565	0.162961	UP
TUBA1C	3204.66	-0.433665	0.180984	-2.39615	0.0165681	0.162961	DOWN
GPATCH2L	580.063	-0.552423	0.230595	-2.39564	0.0165916	0.163082	DOWN
KDM4A	599.251	-0.472223	0.197289	-2.39356	0.0166858	0.163897	DOWN
SNN	430.93	-0.523931	0.218974	-2.39267	0.0167264	0.164096	DOWN
UNG	1506.18	0.424742	0.177556	2.39216	0.0167493	0.164096	UP
LINC00869	11.1915	1.98573	0.83011	2.39214	0.0167507	0.164096	UP
AC100810.1	207.768	0.606994	0.253746	2.39213	0.0167509	0.164096	UP
MUC15	130.983	0.755563	0.315895	2.39182	0.016765	0.164124	UP
NAA38	341.885	0.711908	0.297683	2.3915	0.0167799	0.16416	UP
MRPL23	161.212	0.980378	0.410055	2.39084	0.0168098	0.164342	UP
C1orf116	1259.87	0.47108	0.197074	2.39037	0.0168313	0.164358	UP
MADD	1157.78	0.461455	0.193052	2.39032	0.0168338	0.164358	UP
TOP1MT	412.88	0.692242	0.28977	2.38894	0.0168971	0.164802	UP
KBTBD7	245.53	-0.620882	0.259929	-2.38866	0.0169097	0.164802	DOWN
RANP1	71.1864	-0.912582	0.382059	-2.38859	0.0169132	0.164802	DOWN
ABCC4	224.095	-0.628235	0.263044	-2.38832	0.0169255	0.164812	DOWN
RHBDF1	674.741	0.54936	0.230101	2.38747	0.0169646	0.165083	UP
TBC1D2	743.612	0.572979	0.240061	2.3868	0.0169956	0.165275	UP
HES2	333.456	0.552771	0.231756	2.38514	0.0170726	0.165882	UP
XPO5	1588.73	-0.453615	0.190208	-2.38484	0.0170866	0.165882	DOWN
DGKA	1650.02	0.439564	0.184325	2.38472	0.0170921	0.165882	UP
GPNMB	25.4362	-1.49985	0.629185	-2.38379	0.0171352	0.166135	DOWN
SH3BGRL2	996.697	0.450136	0.188843	2.38364	0.0171422	0.166135	UP
TMUB1	488.194	0.876236	0.367645	2.38338	0.0171546	0.166135	UP
ADGRA3	1026.88	-0.444672	0.186603	-2.38298	0.0171729	0.166135	DOWN
PFDN2	201.527	0.648707	0.27223	2.38294	0.017175	0.166135	UP
AC079949.2	42.9281	-1.02496	0.430377	-2.38155	0.0172401	0.166655	DOWN
GCLM	1426.16	-0.530135	0.222661	-2.38091	0.01727	0.166833	DOWN
RAB3IL1	66.5009	0.897427	0.377034	2.38023	0.017302	0.166993	UP
PARP1	5467.83	0.387306	0.162729	2.38007	0.0173094	0.166993	UP
RPS6KA3	1277.85	0.472107	0.19848	2.37861	0.0173779	0.167469	UP
AC073529.1	14.7933	-1.79952	0.756569	-2.37853	0.0173816	0.167469	DOWN
DDX11-AS1	25.6453	1.31744	0.554019	2.37797	0.0174084	0.167616	UP
RBM10	606.242	0.551902	0.232164	2.37721	0.0174441	0.16774	UP
AC138207.8	25.8124	1.31776	0.554332	2.37721	0.0174443	0.16774	UP
DIRC3	26.7055	1.41128	0.593788	2.37674	0.0174665	0.167843	UP
CCNT1	1260.1	-0.473886	0.199438	-2.3761	0.0174965	0.168022	DOWN
RNF25	307.15	0.569619	0.239986	2.37355	0.017618	0.169006	UP
AC060780.1	171.74	-0.589096	0.248232	-2.37317	0.0176361	0.169006	DOWN
RPRD1A	1222.49	-0.522369	0.220133	-2.37296	0.017646	0.169006	DOWN
NDST1	3417.14	-0.39958	0.168405	-2.37273	0.017657	0.169006	DOWN
ELF5	12.0254	2.01012	0.847243	2.37255	0.0176659	0.169006	UP
EPHA3	40.0142	1.32453	0.558306	2.37241	0.0176724	0.169006	UP
EPCAM	5187.68	-0.403911	0.170275	-2.37212	0.0176866	0.169006	DOWN
ZNF121	665.388	-0.489224	0.206248	-2.37201	0.0176915	0.169006	DOWN
TNFSF15	223.965	-0.66306	0.279607	-2.3714	0.0177209	0.169062	DOWN
THAP7-AS1	72.173	0.990084	0.417547	2.37119	0.0177308	0.169062	UP
DNPH1	281.403	0.786029	0.331516	2.37101	0.0177393	0.169062	UP
FGF13	108.714	0.728097	0.307094	2.37092	0.0177437	0.169062	UP
AL022311.1	24.7361	-1.48849	0.628198	-2.36946	0.0178143	0.169624	DOWN
C5orf24	1143.07	-0.53959	0.227752	-2.3692	0.0178268	0.169625	DOWN
TATDN2P2	59.9588	-0.903466	0.381375	-2.36897	0.0178376	0.169625	DOWN
NUDT22	230.107	0.810141	0.342195	2.36748	0.0179097	0.1702	UP
SPIN4	511.9	-0.531828	0.224671	-2.36714	0.0179262	0.170246	DOWN
C17orf100	61.2477	0.897315	0.379176	2.36649	0.0179578	0.170436	UP
MIR205HG	1832.74	-0.507681	0.214658	-2.36506	0.018027	0.170981	DOWN
TIMP1	1145.87	0.428564	0.181262	2.36433	0.0180626	0.171155	UP
RPS3AP6	735.917	-0.532472	0.225239	-2.36403	0.0180775	0.171155	DOWN
ALG10	147.185	-0.672689	0.28456	-2.36397	0.0180805	0.171155	DOWN
BTBD2	2513.96	0.716207	0.303162	2.36246	0.0181541	0.171705	UP
DNAH11	110.589	0.733738	0.310628	2.36211	0.0181712	0.171705	UP
PHLDA3	1447.65	0.697386	0.295245	2.36206	0.0181737	0.171705	UP
NFKBIL1	267.283	0.602681	0.255225	2.36137	0.0182074	0.171912	UP
RNF19B	1377.6	0.399004	0.169023	2.36065	0.018243	0.172137	UP
SNTB2	827.218	-0.474346	0.200983	-2.36013	0.0182685	0.172258	DOWN
TWIST1	66.6644	0.961433	0.407403	2.35991	0.0182794	0.172258	UP
DNAJA3	1098.47	0.421916	0.178845	2.35911	0.0183188	0.172415	UP
RPS2P55	43.9686	1.02275	0.433544	2.35904	0.0183221	0.172415	UP
GTF2H1	851.158	-0.509947	0.216184	-2.35885	0.0183315	0.172415	DOWN
PLA2G6	65.0056	1.06292	0.450745	2.35813	0.0183671	0.172639	UP
LINC01876	41.915	1.06403	0.451543	2.35643	0.0184517	0.173323	UP
SAMD9	2823.65	-0.527029	0.223712	-2.35583	0.0184812	0.173488	DOWN
SNRNP48	381.994	-0.539605	0.229088	-2.35545	0.0185003	0.173556	DOWN
SPOUT1	604.715	0.567397	0.241037	2.35398	0.0185737	0.174133	UP
SERPINB6	727.424	0.461572	0.196134	2.35335	0.018605	0.174153	UP
HNRNPA3P6	40.326	1.1226	0.47704	2.35325	0.0186099	0.174153	UP
DCP1A	452.446	-0.50224	0.213427	-2.35322	0.0186116	0.174153	DOWN
C4orf46	363.15	-0.5222	0.221932	-2.35298	0.0186238	0.174155	DOWN
PPIA	27082.7	0.426465	0.181274	2.3526	0.0186427	0.174221	UP
GALNT5	33.9159	1.18208	0.502546	2.35219	0.0186631	0.174301	UP
CEACAM6	82.2899	0.832896	0.354279	2.35096	0.0187249	0.17467	UP
PPP1R12B	454.438	-0.487909	0.207539	-2.35093	0.0187266	0.17467	DOWN
PLEKHJ1	676.525	0.659159	0.280463	2.35025	0.0187606	0.174875	UP
GAMT	437.641	0.656262	0.279358	2.34918	0.018815	0.175271	UP
TADA3	809.195	0.464338	0.19771	2.34858	0.0188451	0.17544	UP
EHD2	2273.8	-0.491836	0.209492	-2.34776	0.0188868	0.175716	DOWN
GDE1	3288.3	-0.38163	0.162624	-2.3467	0.0189404	0.176102	DOWN
SNRPD3	1660.14	0.406041	0.173067	2.34615	0.0189687	0.176253	UP
CSDE1	10874.7	-0.441764	0.188359	-2.34533	0.0190102	0.176421	DOWN
ALMS1	432.269	-0.57722	0.246116	-2.34532	0.0190109	0.176421	DOWN
NBPF19	259.898	-0.562023	0.239724	-2.34446	0.0190545	0.176672	DOWN
ELL2	1195.73	0.54542	0.232656	2.34431	0.0190621	0.176672	UP
CRKL	3811.23	-0.399059	0.170257	-2.34387	0.0190849	0.176771	DOWN
MFSD11	761.98	-0.471339	0.201282	-2.34168	0.0191971	0.177698	DOWN
KIF11	1704.07	-0.493514	0.210787	-2.3413	0.0192169	0.177707	DOWN
CALB2	1332.43	-0.411092	0.175591	-2.34119	0.0192224	0.177707	DOWN
GLB1L	94.6735	0.916736	0.391648	2.34072	0.0192468	0.17782	UP
PIK3AP1	57.6868	0.881022	0.376804	2.33815	0.0193796	0.178858	UP
FBXL20	641.029	-0.44877	0.19194	-2.33807	0.0193836	0.178858	DOWN
PCDHAC2	63.917	-0.853055	0.364958	-2.33741	0.0194181	0.179063	DOWN
GTPBP10	438.871	-0.604349	0.258648	-2.33657	0.0194615	0.179267	DOWN
CNTNAP3C	22.9487	-2.33084	0.997698	-2.33621	0.0194801	0.179267	DOWN
ZFPL1	90.9097	0.804452	0.344396	2.33584	0.0194998	0.179267	UP
YBX1P1	142.809	1.03023	0.441074	2.33573	0.0195052	0.179267	UP
BNIPL	343.192	0.610079	0.261195	2.33573	0.0195055	0.179267	UP
PRKCH	657.253	0.476524	0.204031	2.33555	0.0195148	0.179267	UP
GJB7	146.36	-0.654832	0.280432	-2.33508	0.0195392	0.179267	DOWN
CPSF1P1	10.9065	1.94094	0.831215	2.33507	0.0195398	0.179267	UP
FBP2	14.5148	-1.96835	0.843028	-2.33486	0.0195506	0.179267	DOWN
AC116407.2	20.3635	-1.44632	0.619514	-2.3346	0.0195646	0.179282	DOWN
NUDT14	249.307	0.703481	0.301461	2.33357	0.0196181	0.17965	UP
DYSF	46.9978	-1.06378	0.455902	-2.33336	0.0196292	0.17965	DOWN
NDUFB4P12	39.4276	-1.04966	0.450018	-2.33249	0.0196749	0.179871	DOWN
BICDL2	458.078	0.754292	0.323425	2.3322	0.0196902	0.179871	UP
CPNE8	244.701	-0.620945	0.266249	-2.3322	0.0196903	0.179871	DOWN
PKM	17830.5	0.394178	0.169135	2.33055	0.019777	0.180396	UP
CITED2	1898.44	-0.454552	0.195042	-2.33053	0.0197781	0.180396	DOWN
DAG1	4349.8	-0.412556	0.177032	-2.3304	0.0197848	0.180396	DOWN
EXOSC7	325.583	0.5086	0.218307	2.32975	0.0198196	0.1806	UP
REV3L	762.645	-0.541423	0.232525	-2.32845	0.0198882	0.181113	DOWN
MCRS1	988.251	0.474995	0.204194	2.32619	0.0200084	0.181942	UP
S100A16	6067.02	-0.450549	0.193688	-2.32616	0.02001	0.181942	DOWN
BTAF1	915.809	-0.517943	0.222672	-2.32604	0.0200166	0.181942	DOWN
BACE2	385.047	0.499125	0.214656	2.32524	0.0200594	0.182217	UP
PRPF8	6090.02	-0.48828	0.210031	-2.3248	0.0200829	0.182259	DOWN
HNRNPD	3517.36	0.376189	0.161824	2.32468	0.020089	0.182259	UP
MVB12A	850.683	0.522579	0.224832	2.32431	0.0201091	0.182259	UP
PPP4R1L	13.73	-1.93541	0.832784	-2.32402	0.0201244	0.182259	DOWN
FOXO1	660.996	-0.460624	0.198226	-2.32373	0.0201398	0.182259	DOWN
PHF20	798.799	-0.432178	0.186005	-2.32348	0.0201535	0.182259	DOWN
SLC35C1	472.838	0.524644	0.225825	2.32323	0.0201666	0.182259	UP
NOB1	626.897	-0.482478	0.20768	-2.32318	0.0201695	0.182259	DOWN
AC073857.1	38.4773	-1.04874	0.451472	-2.32294	0.0201825	0.182259	DOWN
SATB1	262.074	0.610103	0.262656	2.32282	0.0201887	0.182259	UP
NEO1	193.831	0.624272	0.268881	2.32174	0.0202471	0.182674	UP
TMEM134	348.037	0.637376	0.274578	2.32129	0.020271	0.182728	UP
SMG1	2275.08	-0.433154	0.186611	-2.32116	0.0202782	0.182728	DOWN
CSMD1	291.257	-0.587968	0.253359	-2.32069	0.0203037	0.182846	DOWN
RPSAP19	146.397	-0.715832	0.308587	-2.31971	0.0203567	0.18321	DOWN
BMP7	543.408	0.560522	0.241729	2.3188	0.0204058	0.183539	UP
LPCAT4	330.728	0.689241	0.297309	2.31826	0.0204349	0.183621	UP
SCUBE3	56.1428	0.920587	0.397205	2.31766	0.0204679	0.183621	UP
MEOX1	219.038	0.668017	0.288266	2.31736	0.0204841	0.183621	UP
LYNX1-SLURP2	17.4814	-1.56836	0.676942	-2.31683	0.0205129	0.183621	DOWN
MOB1A	4988.34	-0.457243	0.197367	-2.31671	0.0205194	0.183621	DOWN
BDH1	422.325	0.490163	0.211586	2.31661	0.0205251	0.183621	UP
PSMB10	183.412	0.889849	0.384214	2.31602	0.0205569	0.183621	UP
NINJ1	673.212	0.582766	0.251625	2.31601	0.0205576	0.183621	UP
SIGMAR1	812.225	0.459285	0.19831	2.316	0.0205584	0.183621	UP
DTNBP1	292.819	0.535837	0.231367	2.31597	0.0205601	0.183621	UP
RPS23	3363.35	1.45952	0.630212	2.31592	0.0205624	0.183621	UP
SON	4742.77	-0.406215	0.175405	-2.31587	0.0205656	0.183621	DOWN
FAM149A	50.4207	1.01808	0.439865	2.31453	0.0206386	0.18416	UP
ESCO2	363.116	-0.552694	0.238842	-2.31405	0.0206647	0.184222	DOWN
AC005324.3	12.781	-2.06036	0.890409	-2.31394	0.0206708	0.184222	DOWN
NCK2	1397.76	0.435296	0.188151	2.31355	0.0206925	0.184303	UP
ASB7	629.682	-0.436276	0.188633	-2.31283	0.0207322	0.184544	DOWN
HGSNAT	1260.31	-0.403217	0.174392	-2.31213	0.0207708	0.184658	DOWN
SLC22A4	112.624	-0.734084	0.317498	-2.31209	0.0207726	0.184658	DOWN
SERBP1P6	12.6882	1.93425	0.83665	2.31191	0.0207829	0.184658	UP
CBR3-AS1	44.1771	-1.22539	0.530132	-2.31148	0.0208062	0.184742	DOWN
RPS8	32737.8	0.37102	0.16054	2.31107	0.0208288	0.184742	UP
EIF3CL	92.0919	-1.00828	0.436317	-2.31089	0.020839	0.184742	DOWN
MRPL45	1437.65	-0.415991	0.180031	-2.31066	0.0208517	0.184742	DOWN
PRDM1	237.358	0.577193	0.249804	2.31059	0.0208555	0.184742	UP
RPS27A	29444.9	-0.475855	0.205993	-2.31006	0.020885	0.184891	DOWN
INPP5B	291.937	0.509833	0.220723	2.30983	0.0208977	0.184892	UP
DCAF17	357.718	-0.613167	0.265492	-2.30955	0.020913	0.184915	DOWN
CNN2	2143.17	0.565767	0.245072	2.30857	0.0209673	0.185133	UP
EGFR	38210.3	-0.412114	0.178523	-2.30847	0.020973	0.185133	DOWN
RPS19BP1	321.919	0.786592	0.340754	2.30839	0.0209777	0.185133	UP
SMG8	423.607	-0.496771	0.215229	-2.3081	0.0209936	0.185133	DOWN
IGF1R	2823.16	0.394751	0.171039	2.30797	0.021001	0.185133	UP
SSH2	917.669	-0.453243	0.196446	-2.30721	0.021043	0.185391	DOWN
ZFYVE28	60.2512	0.938637	0.407191	2.30516	0.0211579	0.186226	UP
PPP6C	2965.95	-0.425863	0.184773	-2.30478	0.0211786	0.186226	DOWN
ZDHHC1	155.519	0.864041	0.374947	2.30443	0.0211983	0.186226	UP
TYRO3	239.37	0.648878	0.281583	2.3044	0.0212004	0.186226	UP
RPS17	134.045	-0.656823	0.285033	-2.30438	0.0212014	0.186226	DOWN
MRPS11	348.152	0.480038	0.208413	2.3033	0.0212621	0.186647	UP
F11R	2918.62	-0.393626	0.170945	-2.30265	0.0212985	0.186752	DOWN
LONRF1	280.796	0.567172	0.246315	2.30263	0.0212997	0.186752	UP
IGFL2-AS1	176.799	0.693199	0.301083	2.30236	0.021315	0.186775	UP
YIF1B	678.622	0.590815	0.256698	2.3016	0.021358	0.186962	UP
TMED9	2657.08	0.496437	0.215717	2.30133	0.0213731	0.186962	UP
DLC1	134.201	-0.748044	0.325079	-2.30112	0.0213849	0.186962	DOWN
SAMD15	43.3627	0.988053	0.429388	2.30107	0.0213876	0.186962	UP
EN1	18.0061	1.65047	0.717335	2.30083	0.0214012	0.186969	UP
AHSA1	1276.75	0.475137	0.206644	2.2993	0.0214877	0.187527	UP
MAP3K6	181.946	0.728799	0.316972	2.29925	0.0214907	0.187527	UP
HIST1H2BK	1454.56	0.60916	0.265005	2.29867	0.0215235	0.187701	UP
SIK2	566.885	-0.480947	0.209378	-2.29702	0.0216174	0.188408	DOWN
C6orf47	381.088	0.48499	0.211182	2.29655	0.0216442	0.188482	UP
L3MBTL2	309.465	0.504738	0.219793	2.29642	0.0216517	0.188482	UP
PACSIN3	1266.92	0.588743	0.256428	2.29594	0.0216795	0.188611	UP
PPT2	267.947	0.531811	0.231669	2.29556	0.021701	0.188686	UP
MAPK3	1361.34	0.568822	0.24783	2.29521	0.0217209	0.188747	UP
HDGFL2	753.613	0.743499	0.324016	2.29464	0.021754	0.188843	UP
TM4SF1	2473.43	0.50642	0.220704	2.29457	0.0217578	0.188843	UP
MBOAT1	283.134	0.527473	0.229951	2.29385	0.0217993	0.188958	UP
METTL26	644.845	0.521411	0.227318	2.29375	0.0218049	0.188958	UP
KCNH7	107.486	0.76082	0.331705	2.29366	0.0218098	0.188958	UP
PRRG2	268.967	0.570742	0.248924	2.29284	0.0218573	0.189258	UP
EIF3G	1159.92	0.705423	0.307722	2.2924	0.0218823	0.189362	UP
ZFPM2-AS1	309.507	-0.595769	0.259962	-2.29175	0.0219199	0.189575	DOWN
PTPN6	855.585	0.626223	0.273312	2.29124	0.0219498	0.189674	UP
SNHG6	2356.61	-0.486058	0.21215	-2.2911	0.0219574	0.189674	DOWN
EEF1A1	249949	-0.361724	0.157897	-2.29088	0.0219703	0.189674	DOWN
AC012513.3	56.439	-1.02339	0.446812	-2.29043	0.0219963	0.189765	DOWN
RPL10P9	827.835	-0.515723	0.225182	-2.29025	0.0220068	0.189765	DOWN
LUC7L	371.679	0.483994	0.211402	2.28945	0.0220533	0.190053	UP
RPS10P7	71.1239	0.827541	0.361652	2.28822	0.0221247	0.190556	UP
GCNT2	46.5327	-0.926905	0.405227	-2.28737	0.0221741	0.190869	DOWN
CAPG	2395.58	0.499448	0.218444	2.28639	0.0222317	0.191253	UP
TSPAN6	3495.02	0.457997	0.200391	2.28551	0.0222827	0.191579	UP
CTHRC1	22.7866	1.35319	0.592137	2.28526	0.0222973	0.191592	UP
DNASE2	1250.79	0.411671	0.180184	2.28473	0.0223289	0.191751	UP
FSTL1	1590.68	0.418062	0.183017	2.28428	0.0223549	0.19182	UP
SCNN1A	4092.3	0.478973	0.209695	2.28414	0.0223633	0.19182	UP
SRCIN1	85.2443	0.86437	0.37862	2.28295	0.0224335	0.192309	UP
TVP23C	99.2037	-0.728069	0.319032	-2.28212	0.0224823	0.192444	DOWN
PPP1R12C	669.494	0.788982	0.345752	2.28193	0.0224935	0.192444	UP
UNC5C	18.9414	1.56584	0.686232	2.28179	0.0225017	0.192444	UP
ADRB2	27.2925	-1.30042	0.569914	-2.28179	0.0225019	0.192444	DOWN
ANGEL2	356.693	-0.516229	0.226342	-2.28075	0.022563	0.192854	DOWN
ACTN4	14634.3	0.521888	0.228868	2.2803	0.0225899	0.192971	UP
KCNJ2	173.534	-0.588895	0.258287	-2.28001	0.0226072	0.193006	DOWN
MMP10	11.8276	-2.0249	0.888236	-2.27969	0.0226262	0.193056	DOWN
SEMA4A	485.361	-0.507865	0.222825	-2.27922	0.0226542	0.193121	DOWN
DOP1A	289.834	-0.541083	0.23744	-2.27882	0.0226779	0.193121	DOWN
NAGPA	280.219	0.603719	0.264987	2.2783	0.0227089	0.193121	UP
DDX3X	5457.59	-0.45436	0.199438	-2.2782	0.0227147	0.193121	DOWN
CBWD1	302.96	0.544482	0.238997	2.27819	0.022715	0.193121	UP
TESK2	415.614	-0.517013	0.226946	-2.27814	0.0227185	0.193121	DOWN
GLUL	6273.48	0.374001	0.164179	2.278	0.0227264	0.193121	UP
DNASE1	412.572	0.518385	0.227692	2.27669	0.0228048	0.193675	UP
MFSD9	347.119	0.500849	0.220067	2.27589	0.0228523	0.193917	UP
TMEM79	590.338	0.553033	0.243012	2.27575	0.0228613	0.193917	UP
SELENOI	1811.33	-0.465994	0.204783	-2.27555	0.0228731	0.193917	DOWN
THOC6	642.621	0.478114	0.210146	2.27515	0.0228967	0.194005	UP
GAS2L3	628.726	-0.479125	0.210746	-2.27348	0.0229974	0.194632	DOWN
MINDY1	287.226	-0.527842	0.232194	-2.27328	0.0230091	0.194632	DOWN
MIEF1	845.08	-0.424715	0.186834	-2.27323	0.0230125	0.194632	DOWN
AC138392.1	272.524	-0.531559	0.233889	-2.2727	0.0230444	0.194632	DOWN
ZNF789	218.946	-0.529316	0.232927	-2.27245	0.0230593	0.194632	DOWN
C5orf51	1210.36	-0.513546	0.22599	-2.27243	0.0230609	0.194632	DOWN
NMRAL2P	27.6547	-1.20597	0.530729	-2.27229	0.0230688	0.194632	DOWN
H1F0	1341.38	0.503055	0.221401	2.27214	0.0230778	0.194632	UP
ATP5ME	198.109	-0.765435	0.336909	-2.27193	0.0230906	0.194632	DOWN
TBC1D5	1150.22	-0.432851	0.190545	-2.27165	0.0231078	0.194665	DOWN
CERCAM	680.472	0.695266	0.306189	2.27071	0.0231648	0.195033	UP
RACGAP1	1575	-0.416889	0.183725	-2.26909	0.0232626	0.195741	DOWN
ERBB2	2996.79	0.527107	0.23232	2.26888	0.0232757	0.195741	UP
PCAT1	197.068	0.549282	0.242275	2.26718	0.0233792	0.196498	UP
CAPN8	128.225	-0.676361	0.298446	-2.26627	0.0234347	0.196852	DOWN
RECQL	346.835	-0.561496	0.247928	-2.26476	0.0235274	0.197411	DOWN
MFGE8	454.233	0.631277	0.278748	2.26469	0.0235316	0.197411	UP
XPO7	2826.53	-0.436096	0.192594	-2.26433	0.0235539	0.197411	DOWN
TCP1	4822.32	-0.421816	0.186289	-2.26431	0.0235553	0.197411	DOWN
CACUL1	2324.36	-0.392039	0.17318	-2.26377	0.0235882	0.197573	DOWN
GADD45A	558.801	0.479773	0.211969	2.26341	0.0236104	0.1976	UP
CDK16	1266.76	0.512611	0.22649	2.26328	0.0236184	0.1976	UP
RGPD6	28.6467	1.27313	0.56273	2.26242	0.0236715	0.19793	UP
REEP6	190.492	0.768635	0.339778	2.26217	0.0236872	0.197949	UP
CUL4B	2487.97	-0.463133	0.204949	-2.25975	0.0238367	0.199084	DOWN
AC008443.6	18.4945	-1.42676	0.631502	-2.25932	0.0238636	0.199195	DOWN
PPP5C	966.884	0.506319	0.224166	2.25867	0.0239037	0.199416	UP
SOD2	1054.14	-0.44719	0.198157	-2.25674	0.0240241	0.200305	DOWN
IFT140	762.27	0.528934	0.234472	2.25585	0.0240797	0.200655	UP
TGFBR3	660.724	0.505895	0.224435	2.25409	0.0241907	0.201465	UP
PCSK4	22.2545	1.58747	0.704438	2.25352	0.0242262	0.201532	UP
NEU1	1235.55	-0.421357	0.186977	-2.25352	0.0242263	0.201532	DOWN
CNTRL	500.777	0.474332	0.210559	2.25273	0.0242763	0.201833	UP
SMARCD2	2058.98	0.458298	0.203472	2.25239	0.0242977	0.201859	UP
OLMALINC	274.019	0.550169	0.244305	2.25198	0.0243236	0.201859	UP
KAT8	574.321	0.464123	0.206124	2.25167	0.0243434	0.201859	UP
ZNF552	193.056	0.584096	0.259406	2.25167	0.0243434	0.201859	UP
AGO3	700.604	-0.436424	0.19383	-2.25158	0.0243485	0.201859	DOWN
TCF19	517.379	0.488133	0.216858	2.25093	0.0243899	0.202017	UP
AC092687.3	11.9302	1.83872	0.816921	2.25079	0.0243987	0.202017	UP
FDFT1	4005.26	0.378898	0.168352	2.25063	0.024409	0.202017	UP
PCF11	538.237	-0.459209	0.204063	-2.25033	0.0244277	0.202057	DOWN
AL353763.2	88.7363	-0.785626	0.349188	-2.24987	0.0244574	0.202188	DOWN
MTPN	3063.96	-0.43053	0.1914	-2.24937	0.0244892	0.202337	DOWN
LINC02331	15.7378	-1.64309	0.731261	-2.24693	0.0246446	0.203506	DOWN
PRR15L	140.642	0.704155	0.313482	2.24624	0.0246889	0.203757	UP
F8A2	13.1307	2.15129	0.957876	2.2459	0.0247105	0.20382	UP
AGAP1	1527.32	-0.403502	0.179707	-2.24533	0.0247469	0.203858	DOWN
NPIPB2	19.157	-1.54887	0.689848	-2.24523	0.0247531	0.203858	DOWN
KANK1	61.5832	0.879943	0.391968	2.24494	0.0247723	0.203858	UP
GID4	924.234	-0.399621	0.178011	-2.24492	0.0247732	0.203858	DOWN
RBM6	446.727	0.605289	0.269648	2.24474	0.0247849	0.203858	UP
SELENOS	440.656	0.460608	0.205253	2.2441	0.0248262	0.204083	UP
DMXL2	783.502	-0.518413	0.231037	-2.24386	0.0248417	0.204096	DOWN
GPN2	407.217	-0.483572	0.215599	-2.24292	0.024902	0.204447	DOWN
EEF1AKMT2	236.745	-0.565941	0.252342	-2.24276	0.0249124	0.204447	DOWN
AC138035.1	14.7615	-1.72952	0.771338	-2.24224	0.024946	0.204608	DOWN
FNDC3A	1577.96	-0.459248	0.204893	-2.24141	0.0249998	0.20484	DOWN
PLA2G16	829.722	0.46434	0.207168	2.24137	0.0250023	0.20484	UP
DUXAP8	721.788	-0.442754	0.197597	-2.24069	0.0250461	0.205083	DOWN
C11orf24	213.304	0.54989	0.245454	2.24029	0.0250719	0.20518	UP
TMEM38B	828.056	-0.516623	0.230632	-2.24004	0.0250886	0.205201	DOWN
GUCD1	1144.63	0.435582	0.194492	2.2396	0.0251172	0.20532	UP
UXS1	959.372	0.411028	0.183652	2.23808	0.0252161	0.206014	UP
QTRT1	280.458	0.622918	0.278425	2.23729	0.0252672	0.206216	UP
CNOT7	2488.97	-0.512641	0.229137	-2.23726	0.0252691	0.206216	DOWN
DSE	542.352	0.438608	0.196105	2.23659	0.0253128	0.206458	UP
FAM171A1	181.712	-0.629527	0.281514	-2.23622	0.0253375	0.206543	DOWN
COX17	192.266	0.571128	0.255517	2.23519	0.0254049	0.206978	UP
CHCHD6	190.499	0.565798	0.25316	2.23495	0.0254208	0.206992	UP
TMEM69	1474.02	-0.485067	0.217091	-2.2344	0.0254568	0.20717	DOWN
ADI1	2284.69	-0.409732	0.183419	-2.23386	0.0254922	0.207342	DOWN
PHF6	2294.29	-0.462192	0.207059	-2.23218	0.0256033	0.20813	DOWN
TAOK1	2303.55	-0.474481	0.212654	-2.23124	0.0256654	0.208519	DOWN
IRF2BP1	657.621	0.735576	0.329763	2.23062	0.0257061	0.208734	UP
CCSER2	629.535	-0.455324	0.20418	-2.23001	0.0257465	0.208945	DOWN
SEC24A	924.225	-0.451641	0.202622	-2.22898	0.0258152	0.209387	DOWN
URB1	489.395	-0.492781	0.221161	-2.22816	0.0258699	0.209714	DOWN
SUPT5H	1799.8	-0.571225	0.256437	-2.22754	0.0259109	0.209736	DOWN
NBR2	157.479	-0.616917	0.276954	-2.2275	0.0259137	0.209736	DOWN
STARD10	971.824	0.424643	0.190641	2.22744	0.0259177	0.209736	UP
NF2	1774.4	0.445859	0.200183	2.22726	0.02593	0.209736	UP
FBXW10	20.7238	-1.36633	0.61354	-2.22697	0.0259494	0.209757	DOWN
AC008669.1	16.4277	-1.51283	0.679377	-2.22679	0.0259614	0.209757	DOWN
FNDC3B	2028.99	0.389019	0.174764	2.22596	0.0260167	0.210089	UP
ASNA1	899.147	0.512058	0.23016	2.22479	0.0260952	0.210542	UP
SEPSECS-AS1	32.3179	-1.14922	0.516623	-2.22449	0.0261153	0.210542	DOWN
GLS	2654.07	-0.50466	0.226867	-2.22448	0.0261161	0.210542	DOWN
BLOC1S3	305.11	0.553608	0.24892	2.22404	0.0261456	0.210664	UP
STRN	1783.81	-0.482637	0.21706	-2.22352	0.0261804	0.210828	DOWN
UBALD1	287.096	0.806335	0.36283	2.22235	0.0262598	0.211342	UP
EIF5AL1	400.979	-0.561835	0.252834	-2.22215	0.0262732	0.211342	DOWN
CCDC106	19.9226	1.37762	0.620109	2.22157	0.0263123	0.21154	UP
LUZP2	55.3242	0.930437	0.418904	2.22112	0.0263425	0.211667	UP
XRN1	651.172	-0.495233	0.22309	-2.21988	0.0264268	0.211935	DOWN
FOXO4	234.936	-0.657016	0.296075	-2.21908	0.0264811	0.211935	DOWN
ZNF529	76.1914	-0.829036	0.373621	-2.21892	0.026492	0.211935	DOWN
POLR3D	328.414	-0.472202	0.21281	-2.21889	0.0264941	0.211935	DOWN
SLC29A4	66.3051	0.82565	0.372102	2.21888	0.0264948	0.211935	UP
AC099336.2	154.972	-0.674792	0.304135	-2.21873	0.0265054	0.211935	DOWN
APOOL	818.459	-0.516608	0.232846	-2.21867	0.0265092	0.211935	DOWN
CCDC77	111.818	0.756741	0.341086	2.21862	0.0265124	0.211935	UP
AL691432.2	119.827	-0.651131	0.293485	-2.21862	0.0265128	0.211935	DOWN
SELL	1360.14	-0.459565	0.207152	-2.2185	0.0265209	0.211935	DOWN
KBTBD11	17.6925	1.82213	0.821541	2.21794	0.0265591	0.212015	UP
AC019069.1	26.7006	1.22611	0.552832	2.21788	0.0265633	0.212015	UP
HECW2	165.489	0.639311	0.28828	2.21767	0.0265771	0.212015	UP
MEIOC	34.1236	-1.09532	0.493942	-2.2175	0.0265889	0.212015	DOWN
SOWAHB	108.623	0.656282	0.296068	2.21666	0.0266461	0.212355	UP
BCL2L13	1917.19	-0.369675	0.166789	-2.21642	0.0266627	0.212372	DOWN
MT-TT	210.146	-0.546238	0.246722	-2.21398	0.02683	0.213588	DOWN
RNF125	28.3427	1.312	0.592918	2.21279	0.0269124	0.214017	UP
MFAP1	442.406	0.546789	0.247106	2.21277	0.0269132	0.214017	UP
TRIP10	1194.08	0.501182	0.226666	2.21111	0.0270284	0.214817	UP
ZXDB	218.104	-0.563858	0.255089	-2.21044	0.0270749	0.215069	DOWN
ZSCAN16-AS1	52.8734	-0.904549	0.409293	-2.21003	0.0271031	0.215176	DOWN
CABIN1	761.627	0.507516	0.229665	2.20981	0.0271184	0.21518	UP
PABPC4	11319.4	-0.351917	0.159408	-2.20765	0.0272689	0.216144	DOWN
MARS2	608.534	-0.430127	0.194836	-2.20764	0.0272694	0.216144	DOWN
KCTD1	429.639	0.442569	0.200558	2.20669	0.027336	0.216379	UP
FBXO28	3813	-0.464893	0.210678	-2.20665	0.0273388	0.216379	DOWN
LINC00857	434.789	0.461776	0.209283	2.20647	0.0273513	0.216379	UP
ABI1	1009.04	-0.420451	0.190578	-2.20619	0.0273704	0.216379	DOWN
MT-CO2	125472	-0.405226	0.183679	-2.20616	0.027373	0.216379	DOWN
NDUFV1	1764.09	0.489498	0.221907	2.20587	0.0273928	0.216418	UP
PIN4	149.466	0.748411	0.339336	2.20552	0.0274178	0.216499	UP
LAMTOR2	793.155	0.445006	0.20181	2.20507	0.0274492	0.216575	UP
CEP131	159.958	0.880371	0.399269	2.20496	0.0274571	0.216575	UP
WDR47	242.198	-0.524563	0.237972	-2.2043	0.0275029	0.21676	DOWN
C8orf37	236.773	0.612649	0.277946	2.2042	0.0275102	0.21676	UP
TRIM5	306.174	-0.535063	0.242783	-2.20387	0.0275335	0.216784	DOWN
HSPH1	1981.65	-0.429904	0.195102	-2.20348	0.0275611	0.216784	DOWN
ADAMTS5	44.3084	0.938216	0.425816	2.20334	0.027571	0.216784	UP
BEND7	94.7041	0.73222	0.332363	2.20307	0.0275896	0.216784	UP
TRIM13	377.742	-0.481322	0.218541	-2.20243	0.0276349	0.216784	DOWN
WDR5B	171.475	-0.587515	0.266769	-2.20234	0.0276415	0.216784	DOWN
TTBK2	131.425	-0.629666	0.285923	-2.20222	0.0276496	0.216784	DOWN
TMEM30B	1132.69	0.38957	0.176905	2.20214	0.0276552	0.216784	UP
LSM1	258.567	0.557011	0.252951	2.20205	0.0276615	0.216784	UP
SYT14	230.5	-0.73171	0.332314	-2.20186	0.0276749	0.216784	DOWN
ZWILCH	478.936	-0.470985	0.213914	-2.20175	0.0276831	0.216784	DOWN
ABHD8	242.398	0.670009	0.304352	2.20143	0.0277057	0.216784	UP
DDX60L	419.547	-0.546197	0.248152	-2.20106	0.0277319	0.216784	DOWN
FAM13B	703.486	-0.47506	0.215835	-2.20103	0.0277342	0.216784	DOWN
FBRSL1	1066.32	0.725727	0.329725	2.201	0.0277358	0.216784	UP
AC145285.2	28.9049	-1.20425	0.547697	-2.19876	0.0278953	0.217915	DOWN
PFDN4	967.112	-0.562241	0.255749	-2.19841	0.0279196	0.217988	DOWN
KCNIP4	29.0883	-1.16236	0.528862	-2.19786	0.0279594	0.218181	DOWN
MSMB	33.2627	1.07407	0.488752	2.19757	0.02798	0.218226	UP
AC009120.2	33.558	-1.06488	0.484769	-2.19668	0.028043	0.218601	DOWN
ZNF777	257.035	0.628169	0.286176	2.19504	0.0281606	0.2194	UP
WDR11	1270.7	-0.419724	0.191248	-2.19466	0.0281883	0.219499	DOWN
KHDC4	689.554	-0.446555	0.203512	-2.19425	0.0282177	0.219611	DOWN
THEM4	346.655	-0.61927	0.282314	-2.19355	0.0282681	0.219887	DOWN
USP34	2430.31	-0.471644	0.215066	-2.19302	0.0283058	0.220063	DOWN
PTPMT1	122.312	-0.789122	0.360161	-2.19103	0.0284497	0.221064	DOWN
KLHDC4	417.465	0.465573	0.212565	2.19026	0.028505	0.221376	UP
RNF152	213.054	-0.537899	0.245615	-2.19001	0.0285235	0.221402	DOWN
OSBPL5	154.355	0.734304	0.335374	2.18951	0.0285598	0.221566	UP
PCNA	4975.44	0.367013	0.167652	2.18914	0.0285866	0.221656	UP
ULK3	300.836	-0.64149	0.293066	-2.18889	0.0286049	0.22168	DOWN
AP001462.1	10.9427	2.19295	1.00203	2.18852	0.0286321	0.221773	UP
HINT3	583.062	-0.492454	0.225144	-2.18728	0.0287218	0.22235	DOWN
RPS13	8401.85	-0.410704	0.187904	-2.18572	0.0288362	0.223118	DOWN
EID3	15.5442	-1.64037	0.750821	-2.18476	0.0289063	0.223465	DOWN
ZNF79	110.689	0.63798	0.292023	2.18469	0.0289116	0.223465	UP
OIP5	214.586	-0.627679	0.287351	-2.18437	0.0289354	0.22353	DOWN
FANCI	1562.95	-0.443271	0.20301	-2.18349	0.0289994	0.223907	DOWN
CLTCL1	87.7704	0.702583	0.321816	2.18318	0.0290225	0.223945	UP
SOX21-AS1	137.313	0.618523	0.283365	2.18278	0.0290521	0.223945	UP
AP001273.1	12.2606	-1.72235	0.789137	-2.18258	0.0290668	0.223945	DOWN
COMT	4959.19	0.422544	0.193643	2.18208	0.0291036	0.223945	UP
FAM234B	194.429	0.523719	0.240042	2.18178	0.0291261	0.223945	UP
C6orf226	73.3639	0.854693	0.391783	2.18155	0.0291431	0.223945	UP
HIST1H3E	265.12	0.49117	0.225158	2.18144	0.0291506	0.223945	UP
ZFAND2B	374.642	0.473326	0.217002	2.18121	0.0291681	0.223945	UP
MTHFD2L	428.458	-0.546318	0.250483	-2.18106	0.0291791	0.223945	DOWN
AC005034.5	22.7506	-1.38353	0.634413	-2.1808	0.0291984	0.223945	DOWN
DTD2	304.986	-0.544913	0.249878	-2.18072	0.0292044	0.223945	DOWN
ANKRD10	1385.25	-0.378407	0.17355	-2.18039	0.0292288	0.223945	DOWN
TRNAU1AP	276.298	0.532913	0.244429	2.18023	0.0292403	0.223945	UP
TNRC6C-AS1	80.7477	-0.756069	0.346791	-2.18019	0.0292436	0.223945	DOWN
C1orf35	314.545	0.655729	0.300775	2.18013	0.029248	0.223945	UP
TJP1	2087.53	-0.410671	0.188372	-2.18011	0.0292496	0.223945	DOWN
MLPH	1117.28	0.394736	0.181111	2.17952	0.0292932	0.224162	UP
PIGQ	769.335	0.62143	0.285233	2.17868	0.0293556	0.224522	UP
BTBD6	640.84	0.468125	0.214955	2.17778	0.0294224	0.224767	UP
DANCR	713.211	-0.41174	0.189072	-2.17769	0.0294295	0.224767	DOWN
LINC02035	304.84	-0.475596	0.218419	-2.17745	0.0294471	0.224767	DOWN
HEXB	2009.89	0.391972	0.180017	2.17742	0.0294491	0.224767	UP
RPN1	4463.63	0.356938	0.163989	2.17659	0.0295108	0.224809	UP
EIF3M	2870.85	-0.544456	0.250158	-2.17645	0.0295217	0.224809	DOWN
GRAMD1B	20.0754	1.40615	0.646096	2.17638	0.029527	0.224809	UP
SPAG9	1891.79	-0.400192	0.18388	-2.17637	0.0295273	0.224809	DOWN
ETFRF1	312.914	-0.573119	0.263389	-2.17594	0.0295598	0.224809	DOWN
AC106795.1	843.656	0.457551	0.210312	2.17558	0.0295869	0.224809	UP
AC002056.1	34.968	1.04726	0.481422	2.17535	0.0296039	0.224809	UP
AP003119.3	28.0571	-1.26812	0.582952	-2.17534	0.029605	0.224809	DOWN
RABGGTB	1366.39	-0.401421	0.184536	-2.1753	0.0296077	0.224809	DOWN
UHRF1BP1	656.69	-0.455346	0.209327	-2.17529	0.0296084	0.224809	DOWN
TNFRSF19	11.0585	1.84928	0.850353	2.17472	0.0296514	0.225018	UP
ZFC3H1	1033.79	-0.439389	0.202146	-2.17362	0.0297337	0.225525	DOWN
GBP2	570.737	0.412891	0.189998	2.17313	0.0297706	0.225528	UP
PLEKHA6	357.91	0.567682	0.261229	2.17312	0.0297709	0.225528	UP
ELOF1	556.032	0.689461	0.317285	2.173	0.0297804	0.225528	UP
INCA1	11.8935	1.86788	0.860369	2.17102	0.0299294	0.226539	UP
ANLN	4434.51	-0.481502	0.221874	-2.17016	0.0299948	0.226816	DOWN
ZNF469	589.92	0.515645	0.237634	2.16992	0.0300133	0.226816	UP
KIAA1614	50.2222	-0.876705	0.404054	-2.16977	0.0300241	0.226816	DOWN
PAQR8	126.945	0.607173	0.279839	2.16972	0.030028	0.226816	UP
TXNL4B	302.327	-0.492771	0.227183	-2.16905	0.0300786	0.227081	DOWN
HDAC5	965.641	0.519017	0.239321	2.16871	0.0301048	0.227113	UP
TET3	2263.06	-0.391529	0.180545	-2.16859	0.0301139	0.227113	DOWN
NR2F2	4579.32	-0.392946	0.181285	-2.16756	0.0301918	0.227583	DOWN
SLC38A7	326.193	0.562051	0.25936	2.16707	0.0302296	0.22775	UP
TMED5	1259.16	-0.513083	0.236831	-2.16646	0.0302764	0.227944	DOWN
BIN3	172.91	0.612268	0.28263	2.16632	0.0302865	0.227944	UP
SAP30BP	1064.88	0.408921	0.188891	2.16485	0.0303993	0.228675	UP
PEF1	1296.52	0.382734	0.176822	2.16452	0.0304244	0.228695	UP
ABCF3	1282.63	0.453665	0.209603	2.16441	0.0304332	0.228695	UP
RPL39P3	1130.76	0.482769	0.223099	2.16392	0.0304704	0.228774	UP
QTRT2	448.124	-0.47677	0.220333	-2.16386	0.030475	0.228774	DOWN
HDAC9	219.871	-0.559	0.258522	-2.16229	0.0305956	0.229561	DOWN
SLC9A8	508.571	0.442031	0.204468	2.16186	0.0306292	0.229677	UP
ZNF581	492.244	-0.641157	0.296626	-2.1615	0.0306565	0.229677	DOWN
KRT18	28808.4	0.378274	0.175007	2.16148	0.0306582	0.229677	UP
PAK2	7040.88	-0.433101	0.200405	-2.16113	0.0306854	0.229763	DOWN
TBC1D13	1065.19	-0.422385	0.195479	-2.16077	0.0307133	0.229855	DOWN
H19	3709.3	-0.491636	0.227563	-2.16044	0.0307387	0.229927	DOWN
C9orf72	134.587	-0.697667	0.323254	-2.15827	0.0309072	0.231069	DOWN
VAMP1	66.5537	-0.799715	0.370681	-2.15742	0.0309728	0.231355	DOWN
QRFP	53.6068	-0.838264	0.388559	-2.15737	0.0309771	0.231355	DOWN
P4HTM	302.701	0.568023	0.263348	2.15693	0.031011	0.231489	UP
SNRNP25	433.074	0.502815	0.233172	2.15641	0.0310516	0.231674	UP
TYMSOS	161.653	-0.686946	0.318606	-2.1561	0.0310759	0.231738	DOWN
MED13L	1190.24	-0.418893	0.194327	-2.15561	0.0311138	0.231886	DOWN
FADD	958.406	0.543646	0.252238	2.15529	0.0311388	0.231886	UP
RRBP1	2262.8	0.459213	0.213069	2.15524	0.0311434	0.231886	UP
ATP1B1	674.249	-0.468121	0.217269	-2.15457	0.0311955	0.231949	DOWN
TOR2A	429.87	0.564313	0.261935	2.1544	0.0312091	0.231949	UP
MRPS30	1345.11	-0.383351	0.177943	-2.15435	0.0312129	0.231949	DOWN
TMEM14B	927.974	-0.541047	0.251145	-2.15432	0.0312154	0.231949	DOWN
ENDOV	426.762	0.538119	0.249882	2.15349	0.0312801	0.232312	UP
PITX1	207.454	0.854883	0.397084	2.1529	0.0313263	0.232533	UP
LINC00689	34.2452	-1.02674	0.476951	-2.15271	0.0313416	0.232533	DOWN
MT-CO3	132220	-0.442559	0.205675	-2.15174	0.0314179	0.232892	DOWN
ARHGEF1	1080.61	0.468706	0.217848	2.15152	0.0314349	0.232892	UP
PDZD4	95.5404	0.867977	0.403447	2.1514	0.0314447	0.232892	UP
PGAP3	647.959	0.51777	0.240708	2.15103	0.0314739	0.232892	UP
PPP1R9B	981.268	0.586178	0.272521	2.15095	0.0314803	0.232892	UP
AP001372.2	68.3609	-0.772216	0.359023	-2.15088	0.0314857	0.232892	DOWN
LGR4	2348.93	0.436383	0.202955	2.15015	0.0315436	0.233112	UP
ERCC4	267.58	-0.478702	0.222642	-2.1501	0.0315473	0.233112	DOWN
ATP7A	616.136	-0.487751	0.227134	-2.14741	0.0317606	0.234434	DOWN
CLIP4	1952.72	-0.440987	0.205364	-2.14734	0.0317663	0.234434	DOWN
ZNF169	79.6348	-0.748051	0.348378	-2.14724	0.0317743	0.234434	DOWN
TBC1D17	745.109	0.544291	0.253553	2.14665	0.0318208	0.234658	UP
PLOD2	964.83	0.469284	0.218681	2.14598	0.0318749	0.234939	UP
FAT1	4128.26	-0.400787	0.186891	-2.1445	0.0319931	0.235627	DOWN
NET1	5689.76	0.436875	0.203753	2.14414	0.0320213	0.235627	UP
RAB13	173.66	0.736934	0.34371	2.14406	0.0320282	0.235627	UP
ATXN2	748.714	-0.486076	0.226732	-2.14383	0.0320462	0.235627	DOWN
CAVIN2	72.7019	-0.898198	0.418981	-2.14377	0.0320513	0.235627	DOWN
AC107027.3	25.5146	-1.2782	0.596284	-2.1436	0.0320649	0.235627	DOWN
AC007686.1	12.7373	-1.70204	0.794204	-2.14308	0.032107	0.235817	DOWN
RAB43	41.6269	1.01347	0.473008	2.14262	0.0321439	0.235872	UP
CDKN2B	956.242	-0.396369	0.185	-2.14254	0.0321502	0.235872	DOWN
ASB1	732.269	0.405689	0.189377	2.14223	0.0321752	0.235872	UP
ENOX1	10.5929	1.89587	0.885051	2.1421	0.0321851	0.235872	UP
CCND3	608.192	0.472978	0.220814	2.14198	0.0321952	0.235872	UP
UBXN11	107.511	0.725276	0.33867	2.14154	0.0322303	0.236011	UP
LMNTD2	36.0505	1.22927	0.574155	2.14101	0.0322734	0.236208	UP
RASL11A	82.3526	0.793913	0.370882	2.14061	0.0323058	0.23629	UP
[truncated: 12,618 more rows]
