# Supplementary material for: Clinical and Functional Characterization of CD-NTase Enzymes in Esophageal Squamous Cell Carcinoma
Source: J Cancer. 2025 Jun 12;16(9):2822–36. doi: 10.7150/jca.100226 (PMC12244066; doi:10.7150/jca.100226)
Supplement: Supplementary file 1 — Supplementary figures and tables. [file jcav16p2822s1.zip › Supplementary materials/Supplementary Table/Table S4.xlsx]

## Sheet: Sheet2
Table S4 Information of cell lines used in the study
Cell lines	Catalog number	Company
Het-1A	iCell-h333	iCell
KYSE30	C1315	WHELAB
KYSE150	C1015	WHELAB
EC109	C1142	WHELAB
TE1	C1141	WHELAB
KYSE450	C1318	WHELAB
KYSE410	C1317	WHELAB
KYSE510	C1202	WHELAB
293T	C1111	WHELAB
