# Supplementary material for: Clinical and Functional Characterization of CD-NTase Enzymes in Esophageal Squamous Cell Carcinoma
Source: J Cancer. 2025 Jun 12;16(9):2822–36. doi: 10.7150/jca.100226 (PMC12244066; doi:10.7150/jca.100226)
Supplement: Supplementary file 1 — Supplementary figures and tables. [file jcav16p2822s1.zip › Supplementary materials/Supplementary Table/Table S3.xlsx]

## Sheet: Table S2
Table S3 Clinical characteristics of patients with ESCC in 3 datasets
Characteristics	TCGA-ESCC dataset	GSE53625 dataset	ESCC-WY dataset
Total	81	179	92
Age (years, %)
≤60	52(64.2)	99(55.3)	38 (41.3)
＞60	29(35.8)	80 (44.7)	54 (58.7)
Gender (%)
Female	12(14.8)	33(18.4)	23(25.0)
Male	69(85.2)	146(81.6)	69 (75.0)
TNM stage
I/II	54(44.84)	87 (48.6)	31 (33.7)
III/IV	26(51.09)	92 (51.4)	61 (66.3)
Unclear	1(4.07)	-	-
Lymph node metastasis (%)
Yes	30(37.0)	96(53.6)	52(56.5)
No	43(53.1)	83(46.4)	40(43.5)
Unclear	8(9.9)	-	-
Tumor differentiation
Well/moderate	53(65.4)	130 (72.6)	44 (47.8)
Poor	19(23.5)	49 (27.4)	45 (48.9)
Unclear	9(11.1)	-	3(3.3)
Overall survival(months)
Range	0.13-70.0	0.1-72.63	0-50
Median	13.3	34.67	23.5

## Sheet: Sheet1
Abbreviations of 33 kinds of pan-cancer tumor
Abbreviations	Tumor
ACC	Adrenocortical carcinoma
BLCA	Bladder Urothelial Carcinoma
BRCA	Breast invasive carcinoma
CESC	Cervical squamous cell carcinoma and endocervical adenocarcinoma
CHOL	Cholangiocarcinoma
COAD	Colon adenocarcinoma
DLBC	Lymphoid Neoplasm Diffuse Large B-cell Lymphoma
ESCA	Esophageal carcinoma
GBM	Glioblastoma multiforme
HNSC	Head and Neck squamous cell carcinoma
KICH	Kidney Chromophobe
KIRC	Kidney renal clear cell carcinoma
KIRP	Kidney renal papillary cell carcinoma
LAML	Acute Myeloid Leukemia
LGG	Brain Lower Grade Glioma
LIHC	Liver hepatocellular carcinoma
LUAD	Lung adenocarcinoma
LUSC	Lung squamous cell carcinoma
MESO	Mesothelioma
OV	Ovarian serous cystadenocarcinoma
PAAD	Pancreatic adenocarcinoma
PCPG	Pheochromocytoma and Paraganglioma
PRAD	Prostate adenocarcinoma
READ	Rectum adenocarcinoma
SARC	Sarcoma
SKCM	Skin Cutaneous Melanoma
STAD	Stomach adenocarcinoma
TGCT	Testicular Germ Cell Tumors
THCA	Thyroid carcinoma
THYM	Thymoma
UCEC	Uterine Corpus Endometrial Carcinoma
UCS	Uterine Carcinosarcoma
UVM	Uveal Melanoma
