# Supplementary material for: Clinical and Functional Characterization of CD-NTase Enzymes in Esophageal Squamous Cell Carcinoma
Source: J Cancer. 2025 Jun 12;16(9):2822–36. doi: 10.7150/jca.100226 (PMC12244066; doi:10.7150/jca.100226)
Supplement: Supplementary file 1 — Supplementary figures and tables. [file jcav16p2822s1.zip › Supplementary materials/Supplementary Table/Table S2.xlsx]

## Sheet: sheet
Table S2 Clincial characteristics of 92 patients with esophageal squamous cell carcinoma for ESCC-WY cohort
ID	gender	age	histological_type	T	N	M	stage	Tumor_location	OS	OS.time	grade	perineural_invasion	vascular_invasion	age_group	MB21D2	Group
Patient1	FEMALE	65	SCC	T1	N0	M0	I	Middle	0	21	G3	no	no	older	8.71715	high
Patient2	MALE	60	SCC	T1	N3	M0	IV	Lower	0	21	G3	no	no	older	3.72312	low
Patient3	MALE	56	SCC	T3	N0	M0	II	Lower	0	29	G1	no	no	younger	18.3582	high
Patient4	FEMALE	69	SCC	T3	N0	M0	III	Lower	0	30	G3	yes	no	older	5.90892	low
Patient5	MALE	45	SCC	T1	N2	M0	III	Lower	0	35	G3	no	no	younger	4.95642	low
Patient6	MALE	56	SCC	T2	N0	M1	IV	Lower	0	37	G3	yes	no	younger	1.76022	low
Patient7	MALE	67	SCC	T3	N1	M0	III	Lower	0	39	G2	no	no	older	3.68866	low
Patient8	MALE	64	SCC	T3	N1	M0	III	Middle	0	48	GX	no	no	older	15.6494	high
Patient9	MALE	57	SCC	T3	N3	M0	IV	Middle	0	33	G3	no	yes	younger	1.50769	low
Patient10	FEMALE	58	SCC	T3	N0	M0	II	Lower	0	42	G3	yes	no	younger	1.95797	low
Patient11	MALE	53	SCC	T3	N0	M0	II	Middle	0	27	G2	yes	no	younger	3.8385	low
Patient12	MALE	70	SCC	T3	N1	M0	III	Lower	1	26	G3	yes	no	older	7.77091	low
Patient13	MALE	57	SCC	T2	N0	M0	II	Middle	0	24	G2	no	no	younger	5.12364	low
Patient14	FEMALE	66	SCC	T3	N1	M0	III	Middle	0	33	G3	yes	no	older	2.99771	low
Patient15	MALE	56	SCC	T3	N1	M0	III	Lower	1	16	G2	yes	yes	younger	7.27633	low
Patient16	FEMALE	53	SCC	T3	N1	M0	III	Lower	1	31	G3	no	yes	younger	14.9101	high
Patient17	MALE	69	SCC	T3	N2	M0	III	Upper	1	13	G3	yes	no	older	1.87262	low
Patient18	MALE	56	SCC	T3	N3	M0	IV	Lower	0	14	G3	yes	yes	younger	6.28373	low
Patient19	MALE	58	SCC	T3	N2	M0	III	Lower	0	17	G2	no	yes	younger	25.284	high
Patient20	MALE	53	SCC	T3	N1	M0	III	Middle	0	17	G3	no	no	younger	11.0959	high
Patient21	MALE	81	SCC	T2	N0	M0	I	Lower	0	23	G1	yes	yes	older	2.60865	low
Patient22	MALE	52	SCC	T3	N2	M0	III	Lower	0	25	G2	yes	no	younger	9.31999	high
Patient23	MALE	62	SCC	T3	N1	M0	III	Lower	0	26	G2	no	no	older	22.1304	high
Patient24	MALE	75	SCC	T3	N1	M0	III	Lower	0	26	G2	no	yes	older	2.48869	low
Patient25	FEMALE	50	SCC	T3	N0	M0	III	Middle	0	28	G1	no	yes	younger	3.92196	low
Patient26	MALE	57	SCC	T2	N0	M0	I	Lower	0	30	G2	no	no	younger	5.21694	low
Patient27	MALE	61	SCC	T4	N1	M0	III	Lower	0	32	G3	no	no	older	16.6669	high
Patient28	FEMALE	61	SCC	T3	N1	M0	III	Lower	0	33	G3	yes	no	older	4.94765	low
Patient29	MALE	58	SCC	T3	N1	M0	III	Upper	0	33	G3	yes	no	younger	22.3065	high
Patient30	FEMALE	73	SCC	T3	N0	M0	II	Middle	0	35	G3	yes	yes	older	6.72003	low
Patient31	MALE	67	SCC	T1	N0	M0	I	Upper	0	35	G3	no	no	older	31.2845	high
Patient32	FEMALE	76	SCC	T2	N0	M0	II	Middle	0	38	G3	no	no	older	4.81713	low
Patient33	MALE	59	SCC	T3	N2	M0	III	Lower	1	39	GX	no	no	younger	3.80939	low
Patient34	FEMALE	69	SCC	T2	N0	M0	II	Middle	0	40	G3	no	no	older	7.47487	low
Patient35	MALE	61	SCC	T3	N1	M0	III	Lower	0	41	G3	yes	yes	older	9.51611	high
Patient36	FEMALE	64	SCC	T2	N0	M0	I	Upper	0	47	G2	no	no	older	10.7443	high
Patient37	MALE	61	SCC	T1	N0	M0	I	Lower	0	48	G2	no	no	older	8.67913	high
Patient38	FEMALE	67	SCC	T1	N0	M0	I	Upper	0	48	G2	no	no	older	4.26262	low
Patient39	MALE	45	SCC	T1	N0	M0	I	Middle	0	48	G2	no	no	younger	6.99339	low
Patient40	MALE	56	SCC	T2	N2	M0	III	Lower	1	16	G3	no	no	younger	4.70821	low
Patient41	MALE	52	SCC	T1	N0	M0	I	Lower	0	36	GX	no	no	younger	3.89047	low
Patient42	MALE	70	SCC	T3	N2	M0	III	Upper	1	9	G3			older	1.79257	low
Patient43	MALE	70	SCC	T3	N0	M0	II	Middle	1	7	G3	yes	yes	older	1.97998	low
Patient44	MALE	51	SCC	T2	N2	M0	III	Lower	1	25	G2	no	no	younger	4.47131	low
Patient45	MALE	59	SCC	T3	N0	M0	II	Lower	0	14	G2	no	yes	younger	21.9638	high
Patient46	FEMALE	65	SCC	T2	N1	M0	III	Upper	0	12	G2	no	no	older	2.68063	low
Patient47	MALE	55	SCC	T1	N2	M0	III	Middle	0	24	G3	yes	yes	younger	4.66742	low
Patient48	MALE	78	SCC	T3	N1	M0	III	Middle	1	20	G3	yes	yes	older	9.54549	high
Patient49	MALE	50	SCC	T4	N3	M1	IV	Lower	1	9	G2	yes	no	younger	18.9202	high
Patient50	MALE	71	SCC	T3	N0	M0	II	Upper	1	9	G2	yes	no	older	9.3459	high
Patient51	MALE	72	SCC	T3	N2	M0	III	Lower	1	3	G2	yes	no	older	4.09735	low
Patient52	MALE	58	SCC	T3	N0	M0	II	Lower	1	2	G3	yes	yes	younger	7.1982	low
Patient53	MALE	51	SCC	T3	N1	M0	III	Lower	1	24	G3	yes	yes	younger	4.91939	low
Patient54	MALE	64	SCC	T2	N0	M0	II	Lower	0	8	G3	yes	no	older	12.2085	high
Patient55	MALE	70	SCC	T3	N0	M0	II	Middle	1	11	G2	yes	no	older	17.7091	high
Patient56	MALE	71	SCC	T1	N0	M0	I	Cervical	1	9	G3	no	yes	older	6.28018	low
Patient57	MALE	55	SCC	T2	N3	M0	IV	Lower	1	6	G3	no	yes	younger	8.04969	low
Patient58	MALE	72	SCC	T3	N1	M0	III	Lower	1	7	G3	no	no	older	1.63915	low
Patient59	MALE	71	SCC	T3	N1	M0	III	Middle	0	3	G3	yes	no	older	6.38458	low
Patient60	MALE	64	SCC	T3	N2	M0	III	Lower	1	3	G3	yes	no	older	1.49772	low
Patient61	MALE	49	SCC	T3	N1	M0	III	Lower	0	3	G2	yes	no	younger	8.63917	high
Patient62	MALE	66	SCC	T3	N0	M0	II	Middle	0	12	G3	yes	yes	older	5.80484	low
Patient63	MALE	63	SCC	T3	N0	M0	II	Middle	1	0	G3	no	no	older	3.02818	low
Patient64	MALE	68	SCC	T2	N2	M0	III	Lower	1	14	G2	no	no	older	12.363	high
Patient65	MALE	58	SCC	T3	N1	M0	III	Lower	1	12	G2	yes	yes	younger	7.08146	low
Patient66	MALE	66	SCC	T4	N0	M0	III	Middle	1	28	G3	yes	no	older	3.73112	low
Patient67	MALE	66	SCC	T3	N2	M0	III	Lower	1	16	G2	yes	yes	older	8.35929	low
Patient68	MALE	59	SCC	T3	N3	M0	IV	Lower	1	5	G3	yes	yes	younger	6.74835	low
Patient69	FEMALE	59	SCC	T3	N3	M0	IV	Upper	1	16	G2	no	yes	younger	3.40231	low
Patient70	MALE	59	SCC	T3	N3	M0	IV	Lower	1	4	G3	yes	yes	younger	7.16794	low
Patient71	FEMALE	66	SCC	T3	N1	M0	III	Upper	1	10	G2	no	yes	older	16.5949	high
Patient72	FEMALE	62	SCC	T3	N2	M0	III	Upper	1	12	G3	yes	yes	older	5.77728	low
Patient73	MALE	65	SCC	T3	N3	M1	IV	Middle	1	7	G3	yes	yes	older	6.31026	low
Patient74	MALE	67	SCC	T3	N2	M0	III	Middle	1	2	G2	yes	no	older	13.2254	high
Patient75	MALE	71	SCC	T3	N1	M0	III	Lower	1	5	G3	yes	yes	older	5.34825	low
Patient76	MALE	59	SCC	T1	N1	M0	II	Lower	0	0	G2	no	no	younger	8.84282	high
Patient77	MALE	71	SCC	T3	N0	M0	II	Upper	1	8	G2	yes	no	older	7.51431	low
Patient78	FEMALE	68	SCC	T2	N0	M0	II	Middle	0	29	G3	no	no	older	8.19001	low
Patient79	FEMALE	71	SCC	T3	N0	M0	III	Upper	0	23	G2	no	no	older	10.7172	high
Patient80	FEMALE	77	SCC	T3	N0	M0	II	Middle	0	46	G2	yes	no	older	18.7095	high
Patient81	MALE	61	SCC	T3	N2	M0	III	Middle	0	44	G2	no	yes	older	24.2981	high
Patient82	MALE	63	SCC	T3	N0	M0	III	Middle	0	46	G2	yes	no	older	15.0544	high
Patient83	FEMALE	80	SCC	T3	N0	M0	III	Upper	1	27	G2	yes	no	older	20.2867	high
Patient84	MALE	49	SCC	T3	N0	M0	III	Lower	0	10	G2	no	no	younger	43.8268	high
Patient85	MALE	65	SCC	T3	N2	M0	III	Lower	0	43	G2	no	no	older	11.9949	high
Patient86	FEMALE	75	SCC	T3	N1	M0	III	Upper	0	4	G3	no	yes	older	7.59931	low
Patient87	FEMALE	74	SCC	T3	N0	M0	III	Upper	1	6	G2	no	no	older	7.77616	low
Patient88	MALE	65	SCC	T2	N0	M0	II	Lower	0	50	G2	no	no	older	19.3763	high
Patient89	MALE	60	SCC	T3	N2	M0	III	Middle	1	3	G2	no	yes	older	6.21673	low
Patient90	FEMALE	78	SCC	T3	N2	M0	III	Middle	0	44	G2	no	yes	older	5.52993	low
Patient91	MALE	60	SCC	T1	N0	M0	I	Lower	0	36	G3	no	no	older	17.2507	high
Patient92	MALE	59	SCC	T3	N0	M0	III	Lower	0	35	G2	no	no	younger	24.0961	high
